# Supplementary material for: Collagen Can Selectively Trigger a Platelet Secretory Phenotype via Glycoprotein VI
Source: PLoS One. 2014 Aug 12;9(8):e104712. doi: 10.1371/journal.pone.0104712 (PMC4130581; doi:10.1371/journal.pone.0104712)
Supplement: Raw Data S1 — (XLS) [file pone.0104712.s003.xls]

## Sheet: Fig1 aggreg
		% Agreg max
Agonist		1	2	3	4	5	6	Mean	SD	n	SEM
	ctl	0	0.9	0.5	5.02	0.25	0.39	1.312	2.09871	6	1.04935
Thrombin nM	0.05	0	0.24	0.09	1.54	0	0	0.356	0.669985	6	0.334993
	0.5	1	0	0.95	0	0	0	0.2	0.447214	6	0.223607
	5	84	88.99	67.03	80.51	84.67	84.34	84.502	3.01599	6	1.50799
Horm Collagen	0.25	1	0.76	0.5	0.93	0.07	0.32	0.616	0.403894	6	0.201947
	5	55	63.87	62	12.19	61.48	49.16	48.34	21.0101	6	10.505
	25	80	93.65	97	76.03	81.13	80.78	82.318	6.654	6	3.327

## Sheet: Fig2 AV
							mean	sd	n	sem
Annexin V		CTL	100	100	100	100	100	0	4	0
	Thrombin nM	0.05	69.5652	74.7368	100	151.02	98.8306	37.2474	4	18.6237
		0.5	120.652	90.5263	150.685	248.98	152.711	68.7179	4	34.359
		5	932.609	222.105	1179.45	1953.06	1071.81	714.041	4	357.021
	Horm Collagen	0.25	120.652	93.6842	94.5205	100	102.214	12.6071	4	6.30353
		5	179.348	249.474	127.397	267.347	205.891	64.6583	4	32.3292
		25	260.87	361.053	427.397	826.531	468.963	248.012	4	124.006
							mean	sd	n	sem
% of Annexin V-pos platelets		CTL	100	100	100	100	100	0	4	0
	Thrombin nM	0.05	69.5652	74.7368	100	151.02	98.8306	37.2474	4	18.6237
		0.5	120.652	90.5263	150.685	248.98	152.711	68.7179	4	34.359
		5	932.609	222.105	1179.45	1953.06	1071.81	714.041	4	357.021
	Horm Collagen	0.25	120.652	93.6842	94.5205	100	102.214	12.6071	4	6.30353
		5	179.348	249.474	127.397	267.347	205.891	64.6583	4	32.3292
		25	260.87	361.053	427.397	826.531	468.963	248.012	4	124.006

## Sheet: fig 3 psel
	CTL	0.05 thr	0.5 thr	5 thr	0.25 coll	5 coll	25 coll
% psel pos	4	5.9	83.3	90.4	10.8	14.9	79.7
	2	5.7	25.8	88.8	5	3.6	9.4
	0.8	2.5	54.2	90.2	2.6	3.5	65.5
	4.6	0.7	38.5	91.4	1.5	2.7	34.8
	5	13.2	17.4	95.3	5.3	15.4	2.8
	5.2	13.8	14.6	91.6	5	15.2	2.4
	12.6	13.9		90.7	5.1	12.7	11.2
	11.1	13.6		97.3	11	14.7	25.5
				90.5	10.6		16.6
							15.5
mean	5.6625	8.6625	38.9667	91.8	6.32222	10.3375	26.34
sd	4.12828	5.56236	26.1913	2.71846	3.59471	5.91824	26.4762
sem	1.45957	1.96659	10.6926	0.906152	1.19824	2.09241	8.3725

## Sheet: SN Fig 4
	CTL	005 thr	05 thr	5 thr	0.25 coll	5 coll	25 coll
ATP nM	4.4	4.3	25.6	34.7	40.2	51.8	49.3
	3.553	4.5873	23.268	35.287	39.093	49.122	40.314
	3.8	4.4	33.9	57.2	31.4	65.4	58.4
	3.3	6.7	15.8	34.2	28.2	38.2	33.6
	2.3	2.4	24.3	33.5	57	58.8	46.3
	3.9	5.2	16.7	36	38.6	31.5	14.1
mean	3.54217	4.59788	23.2613	38.4812	39.0822	49.137	40.3357
sd	0.711638	1.39572	6.60987	9.21077	9.99968	12.6145	15.3358
sem	0.290525	0.569799	2.69847	3.76028	4.08235	5.14986	6.26081
serotonin ng/mL	CTL	Thr 0,05 nM	Thr 0,5 nM	Thr 5 nM	Coll 0,25 µg/mL	Coll 5 µg/mL	Coll 25 µg/mL
	28.0357	34.1911	79.3157	200.034	123.718	147.292	103.711
	28.0357	28.1829	43.935	129.065	102.228	152.048	128.8
	28.0357	40.1453	39.3828	190.878	80.4251	86.6384	89.9451
	38.8187	42.5055	164.876	248.595	144.231	231.625	139.794
	33.0206	42.7073	46.6987	187.597	97.9279	160	81.9308
	34.7021	42.3045	53.1785	187.597	110	150	112
Moyenne	32.1146	38.7166	70.4961	189.773	108.486	155.265	109.877
n	6	6	6	6	6	6	6
SD	4.50957	5.92929	48.0037	38.0975	22.0925	46.1777	22.2365
SEM	1.84103	2.42062	19.5974	15.5532	9.01921	18.852	9.07802
TGF-β pg/mL	CTL	Thr 0,05 nM	Thr 0,5 nM	Thr 5 nM	Coll 0,25 µg/mL	Coll 5 µg/mL	Coll 25 µg/mL
	1431	1705.5	6606	7254	5427	5022	7029
	2020.5	1935	6597	7924.5	6043.5	6849	6781.5
	3645	1372.5	4792.5	7879.5	7092	7177.5	5616
	2524.5	3726	5751	7794	3946.5	7029	5940
	2040	2022	5732	7695	5755	6600	6103
	828	1134	5305.5	7645.5	6223.5	6700.5	5040
Moyenne	2081.5	1982.5	5797.33	7698.75	5747.92	6563	6084.92
n	6	6	6	6	6	6	6
SD	963.394	917.866	714.341	242.222	1045.78	783.775	736.15
SEM	393.304	374.717	291.628	98.8869	426.937	319.975	300.532
PF4 ng/mL	CTL	Thr 0,05 nM	Thr 0,5 nM	Thr 5 nM	Coll 0,25 µg/mL	Coll 5 µg/mL	Coll 25 µg/mL
	16.085	41.156	213.9	369.36	143.13	261.785	410.835
	22.93	23.198	162.815	384.935	362.02	306.77	301.62
	35	44	86.1	192.4	302	400	682.3
	73.715	26.433	157	355	348.155	335.28	436
	41.307	105.995	166.04	317.595	306.77	499.825	577.3
	15.697	18.1415	164.415	499.825	362.02	577.3	201.44
Moyenne	34.1223	43.1539	158.378	353.186	304.016	396.827	434.916
n	6	6	6	6	6	6	6
SD	21.9548	32.4258	41.0452	99.8947	83.1542	121.098	175.688
SEM	8.96303	13.2378	16.7566	40.7818	33.9476	49.4381	71.7245
Ang-1 ng/mL	CTL	Thr 0,05 nM	Thr 0,5 nM	Thr 5 nM	Coll 0,25 µg/mL	Coll 5 µg/mL	Coll 25 µg/mL
	0.107216	1.96289	27.4062	31.6124	13.9629	17.9629	27.9423
	0.973196	0.973196	18.3753	38.499	18.6227	20.8907	19.6948
	0	0.684536	0.395876	26.3753	2.99381	6.33402	7.98351
	5.59175	0.931959	13.633	44.8907	17.468	30.4165	14.7876
	1.92165	5.17938	13.5093	44.3959	12.8082	26.0041	14.2928
	0	0	11.1175	41.6742	16.8907	20.2309	7.36495
Moyenne	1.4323	1.62199	14.0729	37.9079	13.7911	20.3065	15.3443
n	6	6	6	6	6	6	6
SD	2.17302	1.85354	8.86107	7.45686	5.72798	8.19444	7.70588
SEM	0.887132	0.756703	3.61752	3.04425	2.33844	3.34537	3.14591

## Sheet: stirred plts Fig5
	CTL	0.125 coll	0.25 coll	5 coll	25 coll
ATP nM	42.45	70.891	96.149	77.259	106.55
	40.5	47.968	92.966	90.843	117.16
	44.35	25.046	48.393	62.826	81.504
	41.3	56.034	56.883	78.108	75.561
	35.2	31.413	46.695	81.079	86.598
	43.8	73.014	67.071	111.22	198.67
	49.5	42.45	96.361	182.53	208.43
	42.8	45.421	56.034	81.504	74.712
	50.091	0	62.402	178.71	115.04
	34.809	0	34.385	160.04	327.71
	42.1	0	62.826	281.02	0
	42.45	0	59.854	0	0
PF4 µg/mL	477.862	1119.3	1440.94	2323.88	1780.22
	257.31	948.74	1540.19	3624.4	4530
	1396.46	1407.12	1908.14	1854.84	3678
	735.54	2291.9	1705.6	2405	2302.56
	639.6	3677.7	1449.76
	1460.42	1257.88	1332.5
	1066	1204.58
	867.724
	1305.85
% Psel pos	12.9	4.8	14.3	62.2	86.6
	11	4.3	9.2	43.5	89.1
	9.6	9.7	11.4	20.9	78.3
	11.1	12	11.1	13.7	69.6
	11.4	13.8	12.4	70.3	74
	11.3	3.3	10	43.2	74.7
	17.6	4.4	13.4	47.8	86.2
	12.9		16.1	12.6	23.4
	7.3		17.5	9.8	26.4
	4.4		7.2	23.2	46.5
	5.8		7.3	21.8	39.7
	5.7		6.5	3.7	5.8
	4.1		6.1	34.8	25.1
	9.8		8.4	37	12.1
	12.3		6.1	8.4	12.8
	5.8		16.8	4.9
	3.2		5.3
	3.9		8.3
PAC 1 % of control	136.842	175.439	150.877	287.719	396.491
	63.1579	49.1228	77.193	497.826	458.696
	132.609	126.087	191.304	302.174	236
	67.3913	43.4783	80.4348	73	867
	100	45	55	578	422
	100	67	178	400
	111	133	222
	89	333
Annexin V binding of control	100	79	67	662	3057
	100	58	67	506	1811
	100	40	148	343	1435
	100	26	167	288	894
	100	56	152	234	885
	80	111	106	234	849
	168		132	249	483
	51		124	1158	1258
	147		59	359	548
	53		184	141	498
	43		79	115	1836
	157		50	1485
	100		55
	100		41
			186

## Sheet: 6
		Mean Values agonists alone (before)																	platelets	platelets 9O12	platelets coll 0.25	platelets coll 0.25 9O12
		Reaction buffer			Coll 0,125			Coll 0,25			Coll 5			Coll 25			serotonin	Minimum	4.59	23.76	15.39	18.765
	Time (sec)	Mean	SD	SEM	Mean	SD	SEM	Mean	SD	SEM	Mean	SD	SEM	Mean	SD	SEM		Maximum	38.88	33.345	185.49	62.1
Before	0	3.231	0.101725	0.058731	3.14233	0.197915	0.114266	3.13467	0.192552	0.11117	2.99933	0.0840496	0.0485261	3.138	0.0826136	0.047697		Sum	234.36	85.995	1049.49	146.205
	0.52	3.19367	0.0772161	0.0445808	3.09833	0.203161	0.117295	3.08833	0.186773	0.107834	2.95167	0.077681	0.0448491	3.075	0.0841487	0.0485833		Points	9	4	10	4
	1.04	3.16333	0.0912213	0.0526667	3.057	0.192159	0.110943	3.05367	0.171786	0.0991805	2.94	0.0721318	0.0416453	3.04633	0.0699738	0.0403994		Mean	28.665	26.04	104.949	36.5513
	1.56	3.13433	0.0863964	0.049881	3.05333	0.186736	0.107812	3.04233	0.161283	0.093117	2.92933	0.075699	0.0437048	3.04067	0.0507182	0.0292822		Median	28.08	28.89	112.522	32.67
	2.08	3.117	0.0864812	0.04993	3.056	0.16952	0.0978724	3.04433	0.171097	0.0987832	2.92733	0.075831	0.043781	3.03467	0.0475009	0.0274246		RMS	27.8046	28.9313	114.59	39.9054
	2.6	3.12167	0.070316	0.0405969	3.03933	0.166506	0.0961324	3.039	0.153528	0.0886397	2.918	0.0734302	0.042395	3.04067	0.0501631	0.0289617		Std Deviation	10.3388	4.79646	48.4944	18.4913
	3.12	3.117	0.0628649	0.0362951	3.03867	0.166884	0.0963506	3.03533	0.158985	0.0917902	2.91867	0.0902792	0.0521227	3.038	0.0585918	0.033828		Variance	106.892	23.006	2351.71	341.93
	3.64	3.107	0.0590169	0.0340735	3.04467	0.143841	0.0830468	3.04233	0.147639	0.0852395	2.91667	0.079425	0.0458561	3.04167	0.0451811	0.0260853		Std Error	3.44628	2.76924	15.3353	9.24567
	4.16	3.10567	0.0704012	0.0406462	3.04733	0.149373	0.0862406	3.04	0.155808	0.0899555	2.91267	0.0802766	0.0463477	3.04533	0.0406243	0.0234544		Skewness	-0.89105	-0.0859889	-0.320465	0.646719
	4.68	3.09867	0.0729817	0.042136	3.044	0.143878	0.0830682	3.041	0.145709	0.0841249	2.90767	0.082203	0.0474599	3.033	0.0425088	0.0245425		Kurtosis	0.106592	-1.5	-0.311161	-0.987714
	5.2	3.11433	0.0575181	0.0332081	3.048	0.147299	0.0850431	3.03933	0.136873	0.0790239	2.91567	0.0732143	0.0422703	3.047	0.0429302	0.0247857			ctl	9o12	0.25	0.25 9o12
	5.72	3.111	0.0588473	0.0339755	3.04433	0.135375	0.0781587	3.04	0.144135	0.0832166	2.91467	0.0794628	0.0458779	3.041	0.0493254	0.0284781	ang-1	Minimum	0	0	3	2.22
	6.24	3.11	0.0564269	0.0325781	3.04133	0.138019	0.0796855	3.025	0.150907	0.0871263	2.90567	0.072037	0.0415906	3.04733	0.0348473	0.0201191		Maximum	10.8	6.18	29.51	11.1
	6.76	3.10233	0.074036	0.0427447	3.04767	0.129083	0.0745259	3.031	0.142432	0.0822334	2.90733	0.0797517	0.0460447	3.043	0.0311929	0.0180093		Sum	24.78	15.34	175.55	27.62
	7.28	3.10267	0.0756593	0.0436819	3.05433	0.146828	0.0847709	3.04167	0.140158	0.0809204	2.91267	0.0765398	0.0441902	3.04367	0.038371	0.0221535		Points	9	4	10	4
	7.8	3.109	0.0687386	0.0396863	3.05133	0.142858	0.082479	3.039	0.141799	0.0818678	2.91	0.0692892	0.0400042	3.05	0.0381576	0.0220303		Mean	2.75333	3.835	17.555	6.905
	8.32	3.10733	0.0690097	0.0398427	3.05167	0.131127	0.0757063	3.04467	0.132032	0.0762285	2.91067	0.0704651	0.0406831	3.05533	0.0464579	0.0268225		Median	1.9	4.58	17.2	7.15
	8.84	3.114	0.0670895	0.0387341	3.05167	0.140401	0.0810603	3.03867	0.140998	0.081405	2.903	0.0731847	0.0422532	3.051	0.0348281	0.020108		RMS	4.31969	4.49494	18.9725	7.8171
	9.36	3.118	0.0655515	0.0378462	3.06067	0.147649	0.0852454	3.04	0.133626	0.0771492	2.906	0.0870689	0.0502693	3.041	0.0363456	0.0209841		Std Deviation	3.5304	2.70734	7.58501	4.23132
	9.88	3.11667	0.0645084	0.0372439	3.05667	0.1435	0.0828499	3.03833	0.136185	0.0786264	2.91233	0.0770865	0.0445059	3.05567	0.0382143	0.022063		Variance	12.4637	7.3297	57.5324	17.9041
	10.4	3.112	0.0721318	0.0416453	3.067	0.144219	0.0832646	3.04667	0.126611	0.0730989	2.913	0.0706612	0.0407962	3.05333	0.0456107	0.0263333		Std Error	1.1768	1.35367	2.39859	2.11566
	10.92	3.122	0.0850176	0.049085	3.07367	0.148561	0.0857717	3.03633	0.14398	0.0831271	2.91567	0.0764875	0.0441601	3.06867	0.0356417	0.0205778		Skewness	1.43871	-0.798668	-0.203103	-0.0947842
	11.44	3.12233	0.0800271	0.0462037	3.07133	0.148129	0.0855226	3.047	0.147645	0.0852428	2.91067	0.0803513	0.0463909	3.05667	0.0375411	0.0216744		Kurtosis	1.01292	-0.93494	-0.285951	-1.75889
	11.96	3.121	0.0710845	0.0410406	3.07233	0.146155	0.0843827	3.04733	0.139672	0.0806398	2.91333	0.0670994	0.0387399	3.05933	0.037421	0.021605	tgfbeta1		ctl	9o12	0.25	0.25 9o12
	12.48	3.124	0.0635059	0.0366652	3.082	0.146263	0.0844452	3.04667	0.149681	0.0864182	2.90867	0.0846778	0.0488888	3.06167	0.0447921	0.0258607		Minimum	0.739387	2.17392	3.9465	1.27655
	13	3.13633	0.0715984	0.0413374	3.066	0.145588	0.0840555	3.04967	0.130852	0.0755476	2.91267	0.0803077	0.0463657	3.06533	0.0412957	0.0238421		Maximum	3.6	3.82964	7.092	3.22297
	13.52	3.13	0.067	0.0386825	3.07967	0.148964	0.0860045	3.05867	0.146432	0.0845426	2.92133	0.088636	0.051174	3.05933	0.0400666	0.0231325		Sum	14.6226	10.928	54.6489	11.4194
	14.04	3.13733	0.0785005	0.0453223	3.074	0.146602	0.0846404	3.05333	0.143685	0.0829565	2.922	0.0678454	0.0391706	3.06467	0.0409186	0.0236244		Points	8	4	10	5
	14.56	3.13033	0.0775005	0.044745	3.08567	0.151302	0.0873543	3.06033	0.145885	0.0842265	2.92367	0.074144	0.0428071	3.06733	0.0255799	0.0147686		Mean	1.82782	2.73201	5.46489	2.28388
	15.08	3.14267	0.0705006	0.0407035	3.09767	0.155095	0.0895439	3.06533	0.14954	0.0863372	2.92	0.0905704	0.0522909	3.06167	0.0342101	0.0197512		Median	1.7	2.46224	5.67105	2.25608
	15.6	3.13833	0.0760022	0.0438799	3.08767	0.155555	0.0898097	3.07333	0.136067	0.0785585	2.917	0.0832166	0.0480451	3.06967	0.0490951	0.0283451		RMS	2.07155	2.81205	5.55636	2.43097
	16.12	3.144	0.0695054	0.040129	3.09833	0.132515	0.0765078	3.071	0.141778	0.0818556	2.921	0.0742765	0.0428836	3.072	0.0355387	0.0205183		Std Deviation	1.0422	0.769171	1.05835	0.931062
	16.64	3.15333	0.0606987	0.0350444	3.10233	0.140233	0.0809636	3.08067	0.152346	0.0879571	2.93067	0.080077	0.0462325	3.07267	0.0402534	0.0232403		Variance	1.08617	0.591624	1.1201	0.866876
	17.16	3.138	0.0713372	0.0411866	3.11833	0.159638	0.0921671	3.06933	0.150141	0.086684	2.936	0.0844808	0.048775	3.07	0.0415812	0.0240069		Std Error	0.368472	0.384586	0.33468	0.416384
	17.68	3.148	0.0741822	0.0428291	3.108	0.136294	0.0786893	3.07533	0.144421	0.0833813	2.931	0.0809877	0.0467582	3.06967	0.042336	0.0244427		Skewness	0.438726	0.860905	-0.102419	0.0109985
	18.2	3.13867	0.0795131	0.0459069	3.112	0.146462	0.0845596	3.073	0.147652	0.0852467	2.932	0.0782368	0.04517	3.06633	0.0482942	0.0278827		Kurtosis	-1.08447	-0.949451	-1.20321	-1.7298
	18.72	3.14433	0.0829237	0.047876	3.10867	0.140401	0.0810603	3.085	0.140759	0.081267	2.93133	0.0739211	0.0426784	3.079	0.0421545	0.0243379
	19.24	3.162	0.0725465	0.0418848	3.11367	0.143029	0.0825779	3.08367	0.156238	0.0902041	2.94633	0.0804322	0.0464375	3.08133	0.0480867	0.0277629
	19.76	3.16133	0.0820081	0.0473474	3.115	0.138741	0.080102	3.08167	0.165968	0.0958216	2.94967	0.0769697	0.0444385	3.078	0.0443058	0.0255799
	20.28	3.15033	0.0851019	0.0491336	3.12667	0.143855	0.0830549	3.09333	0.14518	0.0838199	2.93833	0.0686464	0.039633	3.077	0.0427902	0.0247049
	20.8	3.15333	0.0902349	0.0520971	3.12033	0.141288	0.0815727	3.08533	0.156564	0.0903924	2.94833	0.078373	0.0452487	3.08433	0.0416213	0.0240301
	21.32	3.15267	0.0890749	0.0514274	3.12933	0.131519	0.0759327	3.079	0.157121	0.0907138	2.946	0.076961	0.0444335	3.09	0.0515073	0.0297377
	21.84	3.15367	0.0811008	0.0468235	3.13667	0.13539	0.0781672	3.092	0.144253	0.0832847	2.94533	0.0862168	0.0497773	3.08767	0.0460036	0.0265602
	22.36	3.17733	0.0682959	0.0394307	3.13633	0.12436	0.0717991	3.09133	0.152346	0.0879571	2.95433	0.0717937	0.0414501	3.096	0.0445084	0.025697
	22.88	3.18067	0.0720023	0.0415706	3.14067	0.135858	0.0784375	3.09767	0.155037	0.0895104	2.95767	0.0807548	0.0466238	3.08833	0.0410163	0.0236807
	23.4	3.17033	0.0812055	0.046884	3.13933	0.144195	0.0832513	3.10633	0.131462	0.0758998	2.955	0.0766877	0.0442757	3.09767	0.0349476	0.020177
	23.92	3.181	0.0851587	0.0491664	3.13533	0.131154	0.0757217	3.09867	0.148005	0.0854504	2.95333	0.0803077	0.0463657	3.09933	0.0435928	0.0251683
	24.44	3.182	0.0845399	0.0488092	3.14733	0.121541	0.070172	3.112	0.151159	0.0872716	2.962	0.0726911	0.0419682	3.104	0.0338674	0.0195533
	24.96	3.17833	0.082002	0.0473439	3.14733	0.127786	0.0737774	3.10667	0.145108	0.0837781	2.968	0.0713372	0.0411866	3.1	0.0459021	0.0265016
	25.48	3.18733	0.0775005	0.044745	3.15933	0.132039	0.0762328	3.10367	0.147886	0.0853821	2.972	0.0826559	0.0477214	3.096	0.0329242	0.0190088
	26	3.187	0.0796178	0.0459674	3.158	0.129201	0.0745945	3.102	0.143941	0.0831044	2.97467	0.0735822	0.0424827	3.10133	0.0392726	0.022674
	26.52	3.19767	0.0704012	0.0406462	3.16833	0.126184	0.0728522	3.11233	0.153324	0.0885218	2.98633	0.0728171	0.042041	3.11067	0.0349619	0.0201853
	27.04	3.195	0.0753193	0.0434856	3.15733	0.123711	0.0714244	3.124	0.144087	0.0831885	2.98133	0.0714866	0.0412728	3.12033	0.0403774	0.0233119
	27.56	3.20233	0.0715146	0.041289	3.174	0.128187	0.074009	3.121	0.142517	0.082282	2.985	0.0716868	0.0413884	3.10933	0.0479305	0.0276727
	28.08	3.19567	0.081347	0.0469657	3.17	0.113539	0.0655515	3.12067	0.133005	0.0767905	2.975	0.0735459	0.0424617	3.113	0.0410731	0.0237136
	28.6	3.2	0.075743	0.0437302	3.169	0.137357	0.0793032	3.118	0.140467	0.0810987	2.98767	0.0706847	0.0408099	3.12133	0.0384751	0.0222136
	29.12	3.20833	0.0820325	0.0473615	3.178	0.122992	0.0710094	3.13467	0.140536	0.0811384	3.002	0.0767398	0.0443058	3.11367	0.0461988	0.0266729
	29.64	3.21033	0.0865005	0.0499411	3.17567	0.123618	0.0713707	3.13033	0.140076	0.080873	2.99933	0.0678921	0.0391975	3.11533	0.0432936	0.0249956
	30.16	3.21633	0.0791096	0.045674	3.19833	0.1315	0.0759217	3.13533	0.145569	0.0840443	2.99767	0.0687192	0.0396751	3.12	0.0460326	0.0265769
	30.68	3.21767	0.0674191	0.0389244	3.17667	0.124585	0.071929	3.13367	0.139586	0.0805902	2.99967	0.0745274	0.0430284	3.132	0.0363868	0.0210079
	31.2	3.228	0.073328	0.042336	3.182	0.118773	0.0685736	3.135	0.144253	0.0832847	3.00933	0.0741912	0.0428343	3.12733	0.0376475	0.0217358
	31.72	3.22967	0.0767876	0.0443333	3.186	0.119578	0.0690386	3.144	0.150622	0.0869617	3.005	0.0721318	0.0416453	3.12733	0.0374477	0.0216205
	32.24	3.238	0.0720208	0.0415812	3.19	0.126444	0.0730023	3.14333	0.148514	0.0857445	3.01367	0.0710094	0.0409973	3.13267	0.0398288	0.0229952
	32.76	3.23667	0.0835604	0.0482436	3.19767	0.118424	0.0683723	3.14767	0.155001	0.0894899	3.01567	0.0685298	0.0395657	3.13967	0.0444335	0.0256537
	33.28	3.24333	0.0870306	0.0502472	3.19733	0.121706	0.070267	3.146	0.140631	0.0811932	3.01233	0.0680172	0.0392697	3.13133	0.0400666	0.0231325
	33.8	3.24833	0.0830321	0.0479386	3.19367	0.127115	0.0733901	3.149	0.157617	0.091	3.00867	0.0835244	0.0482229	3.14133	0.0335609	0.0193764
	34.32	3.26467	0.0880587	0.0508407	3.20267	0.117543	0.0678634	3.15433	0.141514	0.0817034	3.01233	0.0747953	0.0431831	3.13533	0.0386566	0.0223184
	34.84	3.25867	0.0728034	0.0420331	3.20533	0.109418	0.0631726	3.15533	0.155069	0.089529	3.02733	0.0745676	0.0430516	3.14033	0.0332315	0.0191862
	35.36	3.25433	0.0711501	0.0410785	3.19667	0.118361	0.0683358	3.16033	0.13308	0.0768339	3.01367	0.0794754	0.0458851	3.14633	0.0358376	0.0206908
	35.88	3.26267	0.074036	0.0427447	3.21167	0.116329	0.0671623	3.15867	0.1355	0.0782311	3.02167	0.0740563	0.0427564	3.15767	0.0347898	0.0200859
	36.4	3.259	0.086539	0.0499633	3.20633	0.120683	0.0696762	3.18833	0.119438	0.0689573	3.02767	0.0846719	0.0488854	3.14867	0.0457092	0.0263902
	36.92	3.26633	0.08213	0.0474178	3.20933	0.119851	0.0691962	3.164	0.15199	0.0877515	3.03433	0.0772161	0.0445808	3.151	0.039	0.0225167
	37.44	3.28067	0.0849549	0.0490487	3.20533	0.117309	0.0677282	3.16533	0.149149	0.086111	3.028	0.078886	0.0455448	3.154	0.0407063	0.0235018
	37.96	3.27167	0.0803762	0.0464052	3.20633	0.109436	0.0631832	3.163	0.14501	0.0837218	3.03067	0.0710094	0.0409973	3.15633	0.0378594	0.0218581
	38.48	3.271	0.0697782	0.0402865	3.217	0.116155	0.0670622	3.16833	0.148769	0.0858921	3.03633	0.0767094	0.0442882	3.171	0.0315753	0.01823
	39	3.277	0.0743236	0.0429108	3.19433	0.129423	0.0747224	3.16867	0.15764	0.0910134	3.037	0.0830181	0.0479305	3.16767	0.0352184	0.0203333
	39.52	3.28633	0.0722657	0.0417226	3.21033	0.119926	0.0692395	3.174	0.155087	0.0895396	3.03433	0.0839186	0.0484504	3.155	0.0330454	0.0190788
	40.04	3.288	0.085	0.0490748	3.21533	0.108657	0.0627331	3.17567	0.157087	0.0906942	3.03233	0.074514	0.0430207	3.16067	0.0395011	0.0228059
	40.56	3.26567	0.0875005	0.0505184	3.20933	0.104414	0.0602836	3.17867	0.142567	0.0823111	3.039	0.0815046	0.0470567	3.169	0.031749	0.0183303
	41.08	3.286	0.0870689	0.0502693	3.21867	0.115846	0.0668838	3.183	0.152502	0.0880473	3.03867	0.077565	0.0447822	3.15733	0.0470567	0.0271682
	41.6	3.27933	0.0923381	0.0533115	3.216	0.137699	0.0795005	3.17967	0.153578	0.0886685	3.04967	0.0819898	0.0473369	3.17	0.0346554	0.0200083
	42.12	3.292	0.0662042	0.038223	3.229	0.1048	0.0605062	3.17967	0.154533	0.0892195	3.03667	0.0856757	0.0494649	3.17233	0.0335609	0.0193764
	42.64	3.28467	0.0763763	0.0440959	3.23033	0.117356	0.0677553	3.185	0.152561	0.0880814	3.044	0.0905373	0.0522717	3.15833	0.0299555	0.0172948
	43.16	3.288	0.0880511	0.0508363	3.254	0.145331	0.0839067	3.173	0.14471	0.0835484	3.057	0.0812958	0.0469361	3.16133	0.022942	0.0132455
	43.68	3.29067	0.0837636	0.0483609	3.22233	0.108542	0.0626667	3.18467	0.150004	0.0866051	3.04233	0.0875119	0.050525	3.17233	0.0368284	0.0212629
	44.2	3.29567	0.088636	0.051174	3.22	0.113767	0.0656836	3.17933	0.158067	0.0912603	3.054	0.0795424	0.0459239	3.16333	0.0378594	0.0218581
	44.72	3.294	0.0935788	0.0540278	3.22467	0.122623	0.0707963	3.18033	0.158595	0.0915648	3.04467	0.0820508	0.047372	3.16867	0.0477214	0.027552
	45.24	3.29833	0.0824399	0.0475967	3.234	0.109995	0.0635059	3.18033	0.152215	0.0878812	3.05	0.0746257	0.0430852	3.16567	0.0300888	0.0173718
	45.76	3.29567	0.090185	0.0520683	3.228	0.111862	0.0645833	3.18333	0.152507	0.0880499	3.04833	0.0857574	0.0495121	3.16267	0.0327159	0.0188886
	46.28	3.30167	0.0920561	0.0531486	3.23	0.110077	0.0635531	3.18733	0.138789	0.0801298	3.05267	0.0647482	0.0373824	3.16667	0.0370045	0.0213646
	46.8	3.296	0.093145	0.0537773	3.23933	0.117309	0.0677282	3.187	0.15201	0.0877629	3.056	0.0888313	0.0512868	3.174	0.0367151	0.0211975
	47.32	3.302	0.080206	0.0463069	3.22833	0.102442	0.0591448	3.18167	0.155513	0.0897855	3.05567	0.0825126	0.0476387	3.167	0.0395095	0.0228108
	47.84	3.30667	0.0908919	0.0524764	3.24167	0.0968624	0.0559236	3.18367	0.155577	0.0898227	3.06867	0.0790084	0.0456155	3.16867	0.0386954	0.0223408
	48.36	3.31	0.0841843	0.0486038	3.23667	0.118462	0.0683943	3.19033	0.145225	0.0838458	3.06233	0.076173	0.0439785	3.17567	0.0354448	0.0204641
	48.88	3.31	0.0822922	0.0475114	3.235	0.107387	0.062	3.19067	0.146029	0.0843096	3.055	0.0761774	0.0439811	3.16833	0.0366788	0.0211765
	49.4	3.319	0.084788	0.0489524	3.21933	0.121706	0.070267	3.202	0.126428	0.0729932	3.05067	0.0785005	0.0453223	3.17767	0.0366652	0.0211686
	49.92	3.30567	0.0864947	0.0499377	3.236	0.116923	0.0675056	3.193	0.153245	0.088476	3.05467	0.0840496	0.0485261	3.17733	0.0434089	0.0250621
	50.44	3.309	0.0832646	0.0480729	3.227	0.113027	0.0652559	3.186	0.147625	0.0852311	3.05033	0.0880473	0.0508342	3.165	0.039128	0.0225906
	50.96	3.31233	0.0977974	0.0564634	3.23167	0.109697	0.0633333	3.19533	0.139608	0.0806026	3.05667	0.0846896	0.0488956	3.176	0.0370405	0.0213854
	51.48	3.32333	0.0882289	0.050939	3.23767	0.107361	0.0619848	3.19533	0.154513	0.0892082	3.06167	0.080102	0.0462469	3.181	0.0381576	0.0220303
	52	3.32267	0.0773649	0.0446667	3.22733	0.10429	0.0602117	3.18967	0.145139	0.083796	3.06767	0.0890468	0.0514112	3.18467	0.0328075	0.0189414
	52.52	3.32033	0.0770346	0.044476	3.23867	0.105078	0.0606667	3.18733	0.151876	0.0876857	3.06533	0.0852311	0.0492082	3.17233	0.0388373	0.0224227
	53.04	3.31767	0.0880019	0.0508079	3.24067	0.107193	0.0618879	3.19633	0.160416	0.0926163	3.06467	0.0715984	0.0413374	3.17833	0.0351331	0.0202841
	53.56	3.31267	0.0880019	0.0508079	3.243	0.102211	0.0590113	3.193	0.15601	0.0900722	3.05967	0.0815005	0.0470543	3.18133	0.0341223	0.0197005
	54.08	3.31367	0.0926625	0.0534987	3.239	0.11345	0.0655006	3.19733	0.144057	0.0831712	3.065	0.0811665	0.0468615	3.18233	0.0280416	0.0161898
	54.6	3.32067	0.0795634	0.0459359	3.23833	0.124134	0.071669	3.19667	0.152004	0.0877598	3.061	0.0779487	0.0450037	3.174	0.0459239	0.0265141
	55.12	3.32167	0.0928727	0.0536201	3.24367	0.115049	0.0664237	3.198	0.149503	0.0863153	3.06233	0.0825187	0.0476422	3.18933	0.0406489	0.0234687
	55.64	3.32033	0.0873002	0.0504028	3.24333	0.119039	0.0687273	3.188	0.152561	0.0880814	3.07267	0.0755932	0.0436438	3.17633	0.0487579	0.0281504
	56.16	3.31367	0.0805626	0.0465128	3.25933	0.123977	0.0715782	3.19067	0.157052	0.090674	3.071	0.072753	0.042004	3.185	0.0308058	0.0177858
	56.68	3.31167	0.08903	0.0514015	3.24633	0.11518	0.066499	3.20133	0.153279	0.0884954	3.07433	0.086031	0.04967	3.17533	0.0378726	0.0218658
	57.2	3.32033	0.0912433	0.0526793	3.23967	0.11767	0.0679371	3.20733	0.160506	0.0926685	3.072	0.0822922	0.0475114	3.18067	0.0473533	0.0273394
	57.72	3.31133	0.0745408	0.0430362	3.249	0.111499	0.0643739	3.20633	0.153507	0.0886272	3.07	0.0735119	0.0424421	3.179	0.0409268	0.0236291
	58.24	3.319	0.0831445	0.0480035	3.24733	0.112451	0.0649239	3.18033	0.1565	0.0903555	3.06567	0.0873747	0.0504458	3.17967	0.0432474	0.0249689
	58.76	3.31867	0.0806494	0.046563	3.239	0.100255	0.0578821	3.18333	0.156107	0.0901283	3.069	0.0836122	0.0482735	3.17733	0.05058	0.0292024
	59.28	3.31633	0.0837038	0.0483264	3.25333	0.106852	0.061691	3.19833	0.148055	0.0854797	3.06533	0.0919366	0.0530796	3.17867	0.0275379	0.015899
	59.8	3.32367	0.0917406	0.0529664	3.23833	0.113848	0.0657301	3.19567	0.154759	0.0893501	3.07567	0.0871225	0.0503002	3.18667	0.0354448	0.0204641
	60.32	3.31767	0.0886811	0.0512	3.25667	0.107519	0.0620761	3.19867	0.1455	0.0840046	3.072	0.0825409	0.047655	3.17733	0.0470567	0.0271682
	60.84	3.31867	0.0891871	0.0514922	3.24867	0.1115	0.0643748	3.20133	0.163512	0.094404	3.08367	0.079689	0.0460085	3.18767	0.051984	0.030013
	61.36	3.31067	0.0839067	0.0484436	3.24833	0.113742	0.0656692	3.19867	0.14055	0.0811466	3.076	0.0850353	0.0490951	3.186	0.0315753	0.01823
	61.88	3.32133	0.0761665	0.0439747	3.243	0.109777	0.0633798	3.191	0.145041	0.0837397	3.07167	0.0840972	0.0485535	3.18533	0.0377403	0.0217894
	62.4	3.324	0.0729178	0.0420991	3.243	0.12298	0.0710023	3.23267	0.130619	0.0754129	3.07767	0.0756395	0.0436705	3.19	0.044238	0.0255408
	62.92	3.33067	0.0823731	0.0475582	3.24467	0.104505	0.0603361	3.19367	0.154027	0.0889276	3.077	0.075505	0.0435928	3.185	0.0468615	0.0270555
	63.44	3.31933	0.0781366	0.0451122	3.24933	0.0996812	0.0575509	3.20067	0.155004	0.0894918	3.07433	0.0760022	0.0438799	3.18967	0.0487887	0.0281681
	63.96	3.341	0.0838809	0.0484286	3.24733	0.0920887	0.0531675	3.20233	0.154053	0.0889426	3.07967	0.0786914	0.0454325	3.17833	0.038397	0.0221685
	64.48	3.341	0.0975551	0.0563235	3.253	0.102504	0.0591805	3.19667	0.155597	0.0898338	3.07933	0.0855122	0.0493705	3.18	0.0409512	0.0236432
	65	3.317	0.081	0.0467654	3.24167	0.111791	0.0645428	3.19467	0.154513	0.0892082	3.08333	0.0841091	0.0485604	3.18333	0.0430039	0.0248283
	65.52	3.32367	0.0886134	0.051161	3.24167	0.120106	0.0693429	3.206	0.151562	0.0875043	3.07233	0.0822456	0.0474845	3.18467	0.046929	0.0270945
	66.04	3.32033	0.0925275	0.0534208	3.24967	0.116835	0.0674545	3.19467	0.1565	0.0903555	3.08	0.073	0.0421466	3.18267	0.0395137	0.0228133
	66.56	3.31667	0.0855414	0.0493874	3.25667	0.1068	0.0616613	3.20733	0.142029	0.0820007	3.07633	0.0876717	0.0506173	3.18833	0.0351046	0.0202677
	67.08	3.333	0.0896883	0.0517816	3.261	0.10479	0.0605007	3.202	0.148563	0.085773	3.085	0.0826559	0.0477214	3.18433	0.0454569	0.0262446
	67.6	3.33033	0.0784177	0.0452745	3.249	0.120403	0.069515	3.20267	0.151925	0.0877142	3.08633	0.0853307	0.0492657	3.19167	0.046929	0.0270945
	68.12	3.32533	0.0911281	0.0526128	3.25567	0.101913	0.0588397	3.203	0.162502	0.0938208	3.07833	0.0830983	0.0479768	3.18667	0.0354448	0.0204641
	68.64	3.336	0.0762693	0.0440341	3.25533	0.104481	0.0603223	3.21167	0.163065	0.0941459	3.08033	0.0806494	0.046563	3.18633	0.0364737	0.0210581
	69.16	3.322	0.0955824	0.0551845	3.28167	0.1306	0.0754019	3.20467	0.156001	0.0900673	3.082	0.0806164	0.0465439	3.18967	0.0447921	0.0258607
	69.68	3.34967	0.100012	0.0577418	3.261	0.102313	0.0590706	3.20867	0.158067	0.0912603	3.085	0.0907028	0.0523673	3.19233	0.0392726	0.022674
	70.2	3.32533	0.0762714	0.0440353	3.241	0.121347	0.0700595	3.206	0.15262	0.0881155	3.08267	0.0819288	0.0473016	3.18533	0.0513842	0.0296667
	70.72	3.32467	0.0744133	0.0429625	3.25067	0.106251	0.0613442	3.203	0.14904	0.0860484	3.09467	0.0805874	0.0465272	3.19833	0.0400541	0.0231253
	71.24	3.34833	0.0797768	0.0460591	3.25667	0.105425	0.0608669	3.21	0.153792	0.0887919	3.08233	0.0852369	0.0492116	3.18867	0.0381095	0.0220025
	71.76	3.32833	0.0830803	0.0479664	3.25867	0.109697	0.0633333	3.20967	0.1645	0.0949743	3.07933	0.0850078	0.0490793	3.18767	0.0411866	0.0237791
	72.28	3.33833	0.0870479	0.0502571	3.26033	0.103365	0.0596778	3.21467	0.141394	0.081634	3.087	0.0822922	0.0475114	3.192	0.0459021	0.0265016
	72.8	3.325	0.0903161	0.052144	3.27033	0.118972	0.0686885	3.216	0.155155	0.0895786	3.087	0.0844452	0.0487545	3.19533	0.0353601	0.0204151
	73.32	3.32433	0.0791854	0.0457177	3.26533	0.108546	0.0626693	3.21367	0.152004	0.0877598	3.08267	0.0895228	0.051686	3.18933	0.0441173	0.0254711
	73.84	3.334	0.0888988	0.0513258	3.27367	0.108191	0.0624642	3.204	0.153052	0.0883648	3.088	0.0825045	0.047634	3.195	0.0376431	0.0217332
	74.36	3.33567	0.068252	0.0394053	3.26133	0.114605	0.0661673	3.21067	0.160513	0.0926721	3.08733	0.0825005	0.0476317	3.18667	0.0412836	0.0238351
	74.88	3.34567	0.0635715	0.036703	3.266	0.0961405	0.0555068	3.202	0.16289	0.0940443	3.07567	0.0795131	0.0459069	3.18467	0.0416453	0.0240439
	75.4	3.336	0.0874128	0.0504678	3.262	0.133462	0.0770541	3.233	0.128992	0.0744737	3.08533	0.078526	0.045337	3.20067	0.0387599	0.0223781
	75.92	3.32867	0.0855005	0.0493637	3.268	0.118672	0.0685152	3.20333	0.162636	0.0938977	3.088	0.086	0.0496521	3.19967	0.0489932	0.0282862
	76.44	3.32933	0.0859787	0.0496398	3.26967	0.106308	0.0613768	3.20867	0.156308	0.0902447	3.091	0.0896047	0.0517333	3.19367	0.0473849	0.0273577
	76.96	3.32967	0.0848548	0.0489909	3.269	0.0998048	0.0576223	3.21167	0.1535	0.0886234	3.08933	0.0780534	0.0450642	3.194	0.0330454	0.0190788
	77.48	3.33733	0.0840555	0.0485295	3.25833	0.109738	0.063357	3.21267	0.144227	0.0832693	3.08233	0.1015	0.0586013	3.197	0.0410731	0.0237136
	78	3.33033	0.0883704	0.0510207	3.26133	0.105078	0.0606667	3.206	0.163588	0.0944475	3.08733	0.0743797	0.0429431	3.19733	0.0410406	0.0236948
	78.52	3.33167	0.0901628	0.0520555	3.25433	0.11724	0.0676888	3.211	0.160894	0.0928924	3.09267	0.0806866	0.0465845	3.19367	0.0560119	0.0323385
	79.04	3.33133	0.0880076	0.0508112	3.261	0.110123	0.0635793	3.215	0.157617	0.091	3.093	0.0872754	0.0503885	3.19867	0.0293655	0.0169542
	79.56	3.332	0.0785621	0.0453578	3.26133	0.11115	0.0641725	3.215	0.162009	0.0935361	3.09333	0.0900296	0.0519786	3.19467	0.0407226	0.0235112
	80.08	3.328	0.084788	0.0489524	3.27433	0.109098	0.0629877	3.22533	0.157106	0.0907053	3.08967	0.0860078	0.0496566	3.19133	0.0441173	0.0254711
	80.6	3.34067	0.0905226	0.0522632	3.26067	0.12616	0.0728385	3.20933	0.159004	0.0918011	3.09367	0.0870077	0.0502339	3.19933	0.0422177	0.0243744
	81.12	3.32933	0.0870077	0.0502339	3.27067	0.107969	0.062336	3.21433	0.162636	0.0938977	3.09933	0.0816844	0.0471605	3.19333	0.0489115	0.0282391
	81.64	3.33833	0.0887149	0.0512196	3.269	0.0970155	0.0560119	3.21967	0.1675	0.0967063	3.09233	0.0835843	0.0482574	3.199	0.0385746	0.0222711
	82.16	3.33633	0.0807486	0.0466202	3.29167	0.133979	0.0773527	3.22033	0.13912	0.0803209	3.08833	0.0930878	0.0537443	3.20267	0.0396274	0.0228789
	82.68	3.34067	0.082282	0.0475056	3.26267	0.11197	0.064646	3.22367	0.157862	0.0911415	3.087	0.0795047	0.0459021	3.199	0.039	0.0225167
	83.2	3.346	0.0815537	0.047085	3.262	0.119512	0.069	3.212	0.157902	0.0911647	3.08867	0.088636	0.051174	3.198	0.043589	0.0251661
	83.72	3.328	0.0691954	0.03995	3.26367	0.109715	0.0633439	3.216	0.157617	0.091	3.089	0.0875386	0.0505404	3.205	0.0420357	0.0242693
	84.24	3.33967	0.0791981	0.045725	3.26233	0.0999016	0.0576782	3.21333	0.166136	0.0959189	3.09167	0.0820508	0.047372	3.195	0.0409512	0.0236432
	84.76	3.34267	0.0896735	0.051773	3.26067	0.104333	0.0602366	3.19567	0.158595	0.0915648	3.07867	0.0935218	0.0539949	3.19133	0.0513842	0.0296667
	85.28	3.337	0.0805792	0.0465224	3.26767	0.102144	0.0589727	3.21467	0.168194	0.097107	3.08933	0.0855122	0.0493705	3.20467	0.0414287	0.0239188
	85.8	3.32833	0.0765398	0.0441902	3.24933	0.120869	0.0697838	3.20333	0.157513	0.0909402	3.08633	0.0960017	0.0554266	3.19567	0.0483356	0.0279066
	86.32	3.35	0.0883912	0.0510327	3.25567	0.103006	0.0594708	3.21367	0.1665	0.096129	3.09533	0.0820508	0.047372	3.20067	0.0512478	0.0295879
	86.84	3.33667	0.0911062	0.0526002	3.26367	0.116663	0.0673556	3.21367	0.153598	0.0886798	3.09367	0.0780085	0.0450383	3.20767	0.0408575	0.0235891
	87.36	3.34067	0.0800271	0.0462037	3.26333	0.105097	0.0606777	3.223	0.161502	0.0932434	3.09067	0.086031	0.04967	3.19067	0.0551936	0.031866
	87.88	3.34733	0.0725902	0.04191	3.26367	0.103838	0.0599509	3.211	0.14901	0.086031	3.09833	0.0836799	0.0483126	3.19867	0.0514328	0.0296947
	88.4	3.33767	0.091697	0.0529413	3.27	0.123382	0.0712344	3.23833	0.114583	0.0661547	3.10033	0.0851254	0.0491472	3.19533	0.058321	0.0336716
	88.92	3.34833	0.085049	0.0491031	3.261	0.0877097	0.0506392	3.20033	0.172703	0.0997101	3.09867	0.0976542	0.0563807	3.20333	0.0446356	0.0257704
	89.44	3.33767	0.0963812	0.0556457	3.263	0.110041	0.0635321	3.20567	0.158544	0.0915357	3.093	0.094504	0.0545619	3.19567	0.0515978	0.02979
	89.96	3.34567	0.0732006	0.0422624	3.26533	0.105841	0.0611074	3.21167	0.16653	0.0961463	3.09233	0.0855005	0.0493637	3.19633	0.0482113	0.0278348
	90.48	3.33433	0.08903	0.0514015	3.26533	0.0995707	0.0574872	3.20567	0.161175	0.0930543	3.084	0.0987472	0.0570117	3.20633	0.0479305	0.0276727
	91	3.344	0.0739797	0.0427122	3.25033	0.127555	0.073644	3.20767	0.161125	0.0930257	3.08567	0.0916588	0.0529192	3.202	0.0468081	0.0270247
	91.52	3.34367	0.0791981	0.045725	3.26633	0.10961	0.0632833	3.21333	0.16426	0.0948355	3.091	0.0780192	0.0450444	3.19533	0.0481802	0.0278169
	92.04	3.34833	0.0845715	0.0488274	3.26633	0.121595	0.0702029	3.21167	0.158004	0.0912238	3.08933	0.0915769	0.052872	3.19367	0.0424421	0.024504
	92.56	3.33567	0.0843347	0.0486906	3.24833	0.119509	0.0689984	3.21633	0.164506	0.0949778	3.09633	0.0905557	0.0522824	3.19567	0.0543538	0.0313812
	93.08	3.336	0.0852467	0.0492172	3.261	0.112468	0.0649333	3.20867	0.162285	0.0936951	3.09667	0.078526	0.045337	3.20167	0.0431548	0.0249154
	93.6	3.35133	0.0818189	0.0472382	3.26833	0.111545	0.0644007	3.20967	0.169736	0.0979972	3.09333	0.0921159	0.0531831	3.19733	0.0467582	0.0269959
	94.12	3.336	0.0798686	0.0461122	3.263	0.0996042	0.0575065	3.197	0.154049	0.0889401	3.08667	0.088636	0.051174	3.189	0.0511762	0.0295466
	94.64	3.336	0.0852819	0.0492375	3.26967	0.108868	0.0628552	3.216	0.156617	0.0904231	3.096	0.0912634	0.0526909	3.19533	0.0459384	0.0265225
	95.16	3.34467	0.0893887	0.0516086	3.29467	0.140976	0.0813927	3.218	0.158616	0.0915769	3.089	0.0897162	0.0517977	3.206	0.0374032	0.0215948
	95.68	3.337	0.079038	0.0456326	3.25867	0.11415	0.0659048	3.21667	0.164406	0.0949198	3.086	0.0848705	0.049	3.19367	0.0601443	0.0347243
	96.2	3.35733	0.085804	0.049539	3.24567	0.126508	0.0730396	3.20267	0.167195	0.0965304	3.092	0.0918314	0.0530189	3.196	0.0433128	0.0250067
	96.72	3.34933	0.0827124	0.047754	3.26233	0.103737	0.0598925	3.21433	0.165364	0.0954731	3.09667	0.0905115	0.0522568	3.198	0.0443959	0.025632
	97.24	3.35167	0.0770216	0.0444685	3.25933	0.0976542	0.0563807	3.21367	0.17365	0.100257	3.076	0.0897051	0.0517912	3.19433	0.0401539	0.0231828
	97.76	3.33667	0.0724592	0.0418343	3.26267	0.106702	0.0616045	3.205	0.15401	0.0889176	3.093	0.0820549	0.0473744	3.189	0.0589237	0.0340196
	98.28	3.344	0.0795047	0.0459021	3.25867	0.0948701	0.0547733	3.20967	0.163592	0.0944499	3.086	0.0981478	0.0566657	3.19367	0.0531445	0.030683
	98.8	3.34933	0.0821056	0.0474037	3.26067	0.103587	0.0598062	3.20833	0.170001	0.0981501	3.08733	0.0896679	0.0517698	3.197	0.0528867	0.0305341
	99.32	3.337	0.0874014	0.0504612	3.25167	0.112349	0.0648648	3.21533	0.160104	0.0924362	3.08533	0.0781046	0.0450937	3.18733	0.0460471	0.0265853
	99.84	3.35567	0.101933	0.058851	3.256	0.108171	0.0624526	3.20767	0.156666	0.0904513	3.08733	0.0965004	0.0557146	3.195	0.047697	0.0275379
	100.36	3.34	0.0841487	0.0485833	3.25	0.115858	0.0668905	3.208	0.170766	0.0985918	3.087	0.0875386	0.0505404	3.18867	0.0439811	0.0253925
	100.88	3.34667	0.0754078	0.0435367	3.25133	0.112077	0.0647079	3.21133	0.163543	0.0944216	3.08533	0.0895396	0.0516957	3.19067	0.0487887	0.0281681
	101.4	3.34933	0.0780534	0.0450642	3.24433	0.137863	0.0795955	3.22833	0.11773	0.0679714	3.08667	0.0875576	0.0505514	3.19767	0.0450037	0.0259829
	101.92	3.345	0.0682422	0.0393997	3.255	0.111301	0.0642599	3.206	0.160009	0.0923815	3.085	0.074505	0.0430155	3.20233	0.0530031	0.0306014
	102.44	3.34033	0.0861181	0.0497203	3.25433	0.113778	0.0656895	3.20367	0.163592	0.0944499	3.08133	0.0835604	0.0482436	3.19367	0.0525769	0.0303553
	102.96	3.34867	0.075368	0.0435137	3.24467	0.115518	0.0666942	3.19933	0.160004	0.0923784	3.09267	0.0915005	0.0528278	3.19867	0.0546382	0.0315454
	103.48	3.33467	0.0777967	0.044916	3.24933	0.120101	0.0693405	3.21033	0.145981	0.0842819	3.08567	0.0905226	0.0522632	3.19567	0.0467369	0.0269835
	104
	104.52
	105.04
	105.56
	106.08
	106.6
	107.12
	107.64
	108.16
	108.68
	109.2
	109.72
	110.24
	110.76
	111.28
	111.8
	112.32
	112.84
	113.36
	113.88
	114.4
	114.92
	115.44
	115.96
	116.48
	117
	117.52
	118.04
	118.56
	119.08
	119.6
	120.12
	120.64	3.336	0.0680882	0.0393107	3.49467	0.200889	0.115983	3.40767	0.216879	0.125215	3.32933	0.121562	0.0701839	3.317	0.0667308	0.038527
	121.16	3.30667	0.0378726	0.0218658	3.47067	0.194644	0.112378	3.382	0.186751	0.107821	3.30167	0.127005	0.0733265	3.30167	0.0828573	0.0478377
	121.68	3.27067	0.0619058	0.0357414	3.44733	0.174738	0.100885	3.36867	0.170565	0.0984756	3.28467	0.122859	0.0709327	3.29	0.0798999	0.0461303
	122.2	3.25333	0.0741979	0.0428382	3.42033	0.188336	0.108736	3.343	0.178502	0.103058	3.26867	0.122737	0.0708622	3.29433	0.0674191	0.0389244
	122.72	3.24667	0.0861239	0.0497237	3.39633	0.162053	0.0935616	3.34133	0.18244	0.105332	3.26233	0.127598	0.0736689	3.29133	0.0600444	0.0346667
	123.24	3.241	0.0821645	0.0474377	3.38967	0.155712	0.0899006	3.33833	0.165168	0.0953596	3.25133	0.106931	0.0617369	3.26867	0.0690097	0.0398427
	123.76	3.22467	0.0720023	0.0415706	3.39067	0.150164	0.0866974	3.343	0.174387	0.100683	3.251	0.0943027	0.0544457	3.27167	0.0581406	0.0335675
	124.28	3.229	0.0666408	0.0384751	3.37733	0.170447	0.0984079	3.33967	0.164491	0.094969	3.24467	0.0927811	0.0535672	3.27667	0.0537804	0.0310501
	124.8	3.23167	0.0384751	0.0222136	3.38833	0.147697	0.0852728	3.34833	0.162574	0.0938622	3.25133	0.0766572	0.0442581	3.29267	0.0591805	0.0341679
	125.32	3.232	0.0582838	0.0336502	3.36967	0.155401	0.0897206	3.342	0.162687	0.0939273	3.24467	0.0794754	0.0458851	3.28133	0.0515493	0.029762
	125.84	3.223	0.060803	0.0351046	3.37567	0.145156	0.083806	3.334	0.155319	0.0896735	3.249	0.0832106	0.0480416	3.28067	0.0495715	0.0286201
	126.36	3.22067	0.0615332	0.0355262	3.37333	0.157608	0.0909951	3.34367	0.171308	0.0989046	3.254	0.0763348	0.0440719	3.285	0.0655973	0.0378726
	126.88	3.22867	0.0600444	0.0346667	3.379	0.14471	0.0835484	3.344	0.165309	0.0954411	3.26667	0.070614	0.040769	3.281	0.0601082	0.0347035
	127.4	3.232	0.0570351	0.0329292	3.38133	0.143556	0.0828821	3.34633	0.166572	0.0961706	3.253	0.074081	0.0427707	3.30033	0.0515396	0.0297564
	127.92	3.227	0.0393954	0.022745	3.365	0.148415	0.0856874	3.35567	0.153266	0.0884879	3.25233	0.0798582	0.0461062	3.29167	0.0686027	0.0396078
	128.44	3.235	0.0286182	0.0165227	3.37833	0.137074	0.0791398	3.34967	0.159215	0.0919227	3.246	0.0714353	0.0412432	3.306	0.0533292	0.0307896
	128.96	3.24633	0.0397157	0.0229298	3.379	0.137579	0.0794313	3.35733	0.156717	0.0904808	3.24833	0.0731186	0.0422151	3.30733	0.047648	0.0275096
	129.48	3.25267	0.0377403	0.0217894	3.376	0.140211	0.0809506	3.35633	0.170101	0.0982078	3.254	0.0678454	0.0391706	3.29933	0.0420278	0.0242647
	130	3.242	0.0402616	0.0232451	3.39367	0.13509	0.0779943	3.35467	0.159926	0.0923333	3.256	0.072753	0.042004	3.30633	0.0492172	0.0284156
	130.52	3.242	0.0393446	0.0227156	3.381	0.140424	0.081074	3.359	0.1552	0.0896047	3.25467	0.060302	0.0348154	3.30233	0.052176	0.0301238
	131.04	3.25233	0.0512868	0.0296104	3.38467	0.14459	0.0834792	3.353	0.15106	0.0872143	3.26267	0.0766442	0.0442505	3.30033	0.0386566	0.0223184
	131.56	3.246	0.0336006	0.0193993	3.39067	0.120426	0.0695278	3.38033	0.134448	0.0776237	3.25433	0.0792549	0.0457578	3.30533	0.0352326	0.0203415
	132.08	3.25267	0.0511599	0.0295372	3.38533	0.143479	0.0828379	3.35867	0.160301	0.0925497	3.25633	0.0661236	0.0381765	3.296	0.0494874	0.0285715
	132.6	3.247	0.0335112	0.0193477	3.398	0.133742	0.0772161	3.35	0.15386	0.0888313	3.24667	0.0665833	0.0384419	3.31367	0.0473427	0.0273333
	133.12	3.24333	0.0320832	0.0185233	3.391	0.125383	0.0723901	3.361	0.165158	0.0953537	3.24767	0.0759364	0.0438419	3.31133	0.0393234	0.0227034
	133.64	3.25267	0.0367469	0.0212158	3.39167	0.124981	0.072158	3.35133	0.156746	0.0904974	3.26167	0.0637992	0.0368345	3.31233	0.0335609	0.0193764
	134.16	3.24	0.0468722	0.0270617	3.38933	0.134879	0.0778724	3.35833	0.149537	0.0863353	3.25533	0.0678405	0.0391677	3.31433	0.0403774	0.0233119
	134.68	3.25033	0.0375544	0.021682	3.39933	0.133208	0.0769076	3.364	0.157162	0.0907377	3.25533	0.0800396	0.0462109	3.31633	0.0535755	0.0309318
	135.2	3.249	0.0531131	0.0306649	3.403	0.131761	0.0760723	3.35833	0.149152	0.086113	3.25733	0.0722311	0.0417027	3.31667	0.040501	0.0233833
	135.72	3.252	0.0545619	0.0315013	3.404	0.144357	0.0833447	3.35933	0.151133	0.087257	3.263	0.0702922	0.0405832	3.32367	0.0375411	0.0216744
	136.24	3.25167	0.0487476	0.0281445	3.41333	0.128422	0.0741448	3.35833	0.153722	0.0887512	3.261	0.0578619	0.0334066	3.32733	0.038371	0.0221535
	136.76	3.267	0.0435546	0.0251462	3.399	0.131731	0.0760548	3.362	0.142524	0.0822861	3.25933	0.067159	0.0387743	3.33067	0.0352467	0.0203497
	137.28	3.282	0.0225389	0.0130128	3.392	0.136495	0.0788057	3.368	0.14444	0.0833926	3.26133	0.0680392	0.0392825	3.33	0.0412432	0.0238118
	137.8	3.26333	0.0417892	0.024127	3.40767	0.119081	0.0687516	3.366	0.156387	0.0902903	3.263	0.0701498	0.040501	3.33733	0.054151	0.0312641
	138.32	3.26167	0.0430155	0.024835	3.40533	0.129894	0.0749941	3.364	0.149228	0.0861568	3.26467	0.0682373	0.0393968	3.33767	0.0471628	0.0272295
	138.84	3.26433	0.044658	0.0257833	3.411	0.130415	0.075295	3.36533	0.153383	0.0885557	3.28133	0.065615	0.0378829	3.34733	0.0535381	0.0309103
	139.36	3.27633	0.0492172	0.0284156	3.423	0.135543	0.078256	3.37867	0.153262	0.088486	3.27633	0.0649333	0.0374893	3.346	0.0505074	0.0291605
	139.88	3.276	0.0527162	0.0304357	3.416	0.125587	0.0725075	3.38533	0.149179	0.0861285	3.28067	0.0588586	0.033982	3.35167	0.0521568	0.0301128
	140.4	3.276	0.0521153	0.0300888	3.41533	0.130891	0.0755697	3.37067	0.156577	0.0903997	3.291	0.0745386	0.0430349	3.35833	0.0539104	0.0311252
	140.92	3.27233	0.0517333	0.0298682	3.42067	0.125021	0.0721811	3.37533	0.146889	0.0848063	3.296	0.0675574	0.0390043	3.36467	0.0520128	0.0300296
	141.44	3.28233	0.0541972	0.0312908	3.42933	0.129624	0.0748383	3.38633	0.163861	0.094605	3.30267	0.0603517	0.0348441	3.365	0.0481352	0.0277909
	141.96	3.28933	0.0591805	0.0341679	3.43767	0.123005	0.0710172	3.386	0.159182	0.0919039	3.29467	0.0672632	0.0388344	3.37633	0.0539846	0.031168
	142.48	3.29133	0.0530786	0.0306449	3.42767	0.13415	0.0774518	3.39033	0.149881	0.0865339	3.30167	0.0629471	0.0363425	3.379	0.0485077	0.028006
	143	3.30933	0.049339	0.0284859	3.43667	0.127492	0.0736078	3.395	0.146632	0.0846581	3.30667	0.0655769	0.0378609	3.40067	0.0479826	0.0277028
	143.52	3.296	0.0626498	0.0361709	3.44267	0.126619	0.0731034	3.39367	0.156347	0.0902669	3.31767	0.0788184	0.0455058	3.41367	0.0498029	0.0287537
	144.04	3.29933	0.0635321	0.0366803	3.443	0.135348	0.078143	3.39533	0.149152	0.086113	3.31233	0.0646091	0.0373021	3.41033	0.0575007	0.0331981
	144.56	3.31133	0.0499733	0.0288521	3.44967	0.121969	0.0704186	3.427	0.127079	0.0733689	3.33133	0.0697161	0.0402506	3.41533	0.0578389	0.0333933
	145.08	3.31233	0.0585605	0.0338099	3.447	0.128105	0.0739617	3.40967	0.145414	0.083955	3.34167	0.0699238	0.0403705	3.42533	0.0508953	0.0293844
	145.6	3.31667	0.0623244	0.035983	3.452	0.130572	0.0753857	3.41167	0.155246	0.0896313	3.34433	0.0715984	0.0413374	3.43233	0.0450814	0.0260278
	146.12	3.32767	0.0620027	0.0357973	3.45467	0.114727	0.0662378	3.41933	0.147639	0.0852395	3.34667	0.0629312	0.0363333	3.44	0.0612944	0.0353883
	146.64	3.32733	0.061922	0.0357507	3.45933	0.136207	0.0786391	3.428	0.147299	0.0850431	3.34833	0.0737857	0.0426002	3.455	0.0610246	0.0352326
	147.16	3.33333	0.0578389	0.0333933	3.462	0.133503	0.0770779	3.41667	0.148123	0.0855187	3.372	0.0600083	0.0346458	3.45767	0.0571343	0.0329865
	147.68	3.33667	0.0567656	0.0327736	3.46	0.12816	0.0739932	3.43	0.147956	0.0854225	3.36933	0.0609289	0.0351773	3.47633	0.0637207	0.0367892
	148.2	3.33667	0.0704935	0.0406994	3.47	0.129734	0.0749022	3.435	0.155019	0.0895005	3.38233	0.056359	0.0325389	3.49167	0.0565803	0.0326667
	148.72	3.35467	0.0623244	0.035983	3.47733	0.114527	0.0661219	3.43367	0.148392	0.0856744	3.38233	0.0609125	0.0351679	3.50533	0.0630582	0.0364067
	149.24	3.35967	0.0691544	0.0399263	3.48267	0.11656	0.0672962	3.43967	0.153262	0.088486	3.402	0.0647148	0.0373631	3.53367	0.0592312	0.0341971
	149.76	3.35933	0.07292	0.0421004	3.47433	0.117006	0.0675533	3.43867	0.15253	0.0880631	3.415	0.0647148	0.0373631	3.54233	0.0812424	0.0469053
	150.28	3.35467	0.0800021	0.0461892	3.485	0.121012	0.0698665	3.442	0.159182	0.0919039	3.42167	0.0624046	0.0360293	3.566	0.0684178	0.0395011
	150.8	3.364	0.0679485	0.0392301	3.48167	0.119001	0.0687055	3.44567	0.155436	0.089741	3.43433	0.067092	0.0387356	3.588	0.0779487	0.0450037
	151.32	3.36767	0.0670249	0.0386968	3.48833	0.10851	0.062648	3.456	0.150223	0.0867314	3.44867	0.0669054	0.0386279	3.606	0.0763741	0.0440946
	151.84	3.36633	0.0801332	0.0462649	3.50333	0.108076	0.0623975	3.45367	0.156976	0.0906299	3.461	0.0670895	0.0387341	3.631	0.0918205	0.0530126
	152.36	3.38367	0.0770541	0.0444872	3.49533	0.110024	0.0635225	3.45467	0.156899	0.0905857	3.483	0.07502	0.0433128	3.65633	0.0904231	0.0522058
	152.88	3.38533	0.0645006	0.0372395	3.48967	0.129516	0.074776	3.46	0.15656	0.0903899	3.493	0.0614898	0.0355012	3.68267	0.0929157	0.0536449
	153.4	3.38967	0.0745743	0.0430555	3.48733	0.118281	0.0682894	3.45833	0.154111	0.0889763	3.50767	0.0606822	0.0350349	3.71333	0.0873232	0.050416
	153.92	3.384	0.075743	0.0437302	3.504	0.127526	0.0736274	3.46367	0.150693	0.0870026	3.51067	0.0646942	0.0373512	3.74533	0.0986526	0.0569571
	154.44	3.402	0.0786193	0.0453909	3.51133	0.120139	0.0693622	3.48067	0.153644	0.0887061	3.53867	0.0738738	0.042651	3.78467	0.0897905	0.0518406
	154.96	3.40733	0.0766964	0.0442807	3.50033	0.126508	0.0730396	3.48033	0.161649	0.093328	3.55033	0.0691689	0.0399347	3.829	0.102352	0.0590931
	155.48	3.406	0.0925851	0.053454	3.51033	0.123517	0.0713123	3.48267	0.153383	0.0885557	3.57533	0.0673375	0.0388773	3.855	0.105485	0.0609016
	156	3.421	0.0802932	0.0463573	3.51067	0.118543	0.0684406	3.48633	0.151968	0.0877389	3.58533	0.0661614	0.0381983	3.897	0.115378	0.0666133
	156.52	3.421	0.0825409	0.047655	3.52033	0.119001	0.0687055	3.48267	0.154533	0.0892195	3.59733	0.0750489	0.0433295	3.92333	0.112594	0.065006
	157.04	3.41933	0.0804632	0.0464555	3.52367	0.117006	0.0675533	3.48233	0.159895	0.0923153	3.62033	0.0624286	0.0360432	3.964	0.114904	0.06634
	157.56	3.429	0.074081	0.0427707	3.516	0.126503	0.0730365	3.501	0.117358	0.0677569	3.64333	0.057709	0.0333183	4.00033	0.120732	0.0697049
	158.08	3.42267	0.0983073	0.0567578	3.51533	0.131888	0.0761453	3.5	0.156259	0.0902164	3.658	0.063	0.0363731	4.05167	0.124444	0.0718478
	158.6	3.43967	0.092029	0.053133	3.51633	0.115604	0.0667441	3.491	0.143885	0.0830723	3.667	0.0747061	0.0431316	4.08267	0.101658	0.0586922
	159.12	3.43533	0.0850431	0.0490997	3.52767	0.11002	0.0635199	3.49433	0.156698	0.0904698	3.697	0.0638357	0.0368556	4.118	0.127008	0.073328
	159.64	3.43333	0.0853366	0.0492691	3.535	0.118503	0.0684178	3.50567	0.159343	0.091997	3.708	0.0546717	0.0315647	4.15733	0.125369	0.0723817
	160.16	3.44367	0.086512	0.0499478	3.525	0.129503	0.0747685	3.49767	0.17113	0.0988017	3.73067	0.0702092	0.0405353	4.203	0.122589	0.0707766
	160.68	3.44	0.0931826	0.053799	3.52133	0.114006	0.0658213	3.50633	0.168957	0.0975471	3.73267	0.073555	0.042467	4.25433	0.125596	0.0725128
	161.2	3.458	0.0818352	0.0472476	3.533	0.129047	0.074505	3.51333	0.161063	0.0929898	3.75433	0.0626605	0.036177	4.26367	0.118429	0.0683748
	161.72	3.443	0.0928278	0.0535942	3.52967	0.124557	0.0719128	3.51133	0.14954	0.0863372	3.76967	0.0787993	0.0454948	4.29833	0.115768	0.0668389
	162.24	3.44533	0.0998866	0.0576696	3.538	0.118114	0.0681934	3.52033	0.167813	0.0968871	3.78833	0.0657749	0.0379751	4.333	0.140182	0.0809341
	162.76	3.46133	0.102652	0.0592659	3.52267	0.133152	0.0768751	3.512	0.168083	0.0970429	3.80367	0.0464579	0.0268225	4.38033	0.106359	0.0614067
	163.28	3.45733	0.106453	0.0614609	3.53567	0.131249	0.0757767	3.51033	0.1594	0.0920296	3.82067	0.0558689	0.0322559	4.39433	0.116001	0.0669735
	163.8	3.46833	0.105458	0.0608861	3.53233	0.111074	0.0641283	3.50467	0.160815	0.0928463	3.83567	0.0654319	0.0377771	4.42067	0.122729	0.0708574
	164.32	3.46533	0.104462	0.0603112	3.53333	0.124227	0.0717225	3.521	0.173283	0.100045	3.85467	0.0697591	0.0402754	4.46567	0.116518	0.0672714
	164.84	3.46267	0.0859787	0.0496398	3.533	0.127738	0.0737496	3.51233	0.161063	0.0929898	3.86767	0.06376	0.0368118	4.486	0.100539	0.058046
	165.36	3.46233	0.0941081	0.0543333	3.543	0.126361	0.0729543	3.514	0.17644	0.101868	3.88767	0.0663049	0.0382811	4.51833	0.107296	0.0619471
	165.88	3.45233	0.0968211	0.0558997	3.54033	0.130216	0.0751805	3.51333	0.171267	0.098881	3.89733	0.0643454	0.0371498	4.53367	0.131804	0.0760972
	166.4	3.47	0.111355	0.064291	3.53233	0.118361	0.0683358	3.51267	0.167408	0.0966529	3.91433	0.0583809	0.0337062	4.565	0.105698	0.0610246
	166.92	3.46733	0.113147	0.0653257	3.531	0.130503	0.0753459	3.52333	0.161547	0.093269	3.92133	0.0597439	0.0344932	4.58267	0.11834	0.0683236
	167.44	3.47333	0.1075	0.0620654	3.53533	0.118069	0.0681673	3.51833	0.166521	0.0961411	3.93533	0.0614356	0.0354699	4.605	0.10222	0.0590169
	167.96	3.46533	0.0951017	0.054907	3.54333	0.13703	0.0791145	3.522	0.177739	0.102617	3.94667	0.0570731	0.0329511	4.63667	0.0945216	0.0545721
	168.48	3.47533	0.0951438	0.0549313	3.533	0.134525	0.0776681	3.52167	0.161915	0.0934814	3.968	0.0661211	0.038175	4.64933	0.131032	0.0756512
	169	3.47133	0.106068	0.0612382	3.53933	0.124677	0.0719823	3.524	0.16691	0.0963656	3.98033	0.0535288	0.0309049	4.67233	0.110717	0.0639227
	169.52	3.45667	0.111384	0.0643074	3.527	0.11253	0.0649692	3.52267	0.161803	0.0934172	3.99933	0.0607152	0.0350539	4.69633	0.110564	0.063834
	170.04	3.47533	0.094511	0.054566	3.528	0.134179	0.0774683	3.52	0.175633	0.101402	4.00467	0.0690604	0.039872	4.72	0.122233	0.0705715
	170.56	3.468	0.118034	0.0681469	3.535	0.128503	0.0741912	3.54033	0.129651	0.0748539	4.02867	0.0620108	0.0358019	4.73267	0.119085	0.068754
	171.08	3.47	0.112973	0.0652253	3.531	0.133638	0.0771557	3.51333	0.180913	0.10445	4.04	0.0715821	0.041328	4.753	0.126301	0.07292
	171.6	3.46733	0.109418	0.0631726	3.52967	0.123066	0.0710524	3.516	0.164174	0.0947857	4.04633	0.0583809	0.0337062	4.763	0.106532	0.0615061
	172.12	3.46433	0.112527	0.0649675	3.529	0.140524	0.0811316	3.51767	0.171529	0.0990325	4.07967	0.0595007	0.0343527	4.78667	0.131154	0.0757217
	172.64	3.496	0.0879261	0.0507642	3.534	0.140096	0.0808847	3.525	0.176627	0.101975	4.07267	0.060302	0.0348154	4.80533	0.127962	0.073879
	173.16	3.46133	0.109656	0.0633096	3.532	0.125575	0.0725006	3.519	0.168751	0.0974286	4.09333	0.0638148	0.0368435	4.85067	0.126433	0.0729962
	173.68	3.46233	0.103099	0.059524	3.523	0.130288	0.0752219	3.518	0.178816	0.103239	4.102	0.0647148	0.0373631	4.86	0.125575	0.0725006
	174.2	3.47533	0.106613	0.061553	3.52133	0.123597	0.071359	3.51267	0.169099	0.0976291	4.11633	0.0554286	0.0320017	4.86467	0.118095	0.0681819
	174.72	3.46433	0.10961	0.0632833	3.52333	0.132001	0.076211	3.52733	0.159554	0.0921183	4.12167	0.061825	0.0356947	4.89333	0.143493	0.0828459
	175.24	3.469	0.113248	0.0653835	3.52933	0.1225	0.0707256	3.51433	0.175984	0.101604	4.13567	0.0565715	0.0326616	4.89833	0.104505	0.0603361
	175.76	3.468	0.109672	0.0633193	3.522	0.132322	0.0763959	3.52133	0.171413	0.0989652	4.14133	0.0614356	0.0354699	4.902	0.11432	0.0660025
	176.28	3.46667	0.110564	0.063834	3.51	0.143377	0.0827788	3.526	0.170537	0.0984598	4.148	0.0599083	0.0345881	4.914	0.130817	0.075527
	176.8	3.47633	0.104644	0.0604161	3.52367	0.1335	0.0770764	3.51433	0.171413	0.0989652	4.165	0.0545252	0.0314802	4.94533	0.127159	0.0734151
	177.32	3.46667	0.10826	0.0625042	3.51833	0.14003	0.0808462	3.515	0.175861	0.101533	4.17167	0.0492375	0.0284273	4.97	0.145661	0.0840972
	177.84	3.476	0.104231	0.0601775	3.523	0.129047	0.074505	3.51233	0.166073	0.0958825	4.186	0.0555608	0.032078	4.99133	0.0964071	0.0556607
	178.36	3.468	0.105698	0.0610246	3.51333	0.132081	0.0762569	3.51867	0.163787	0.0945627	4.19267	0.0460688	0.0265978	5.02633	0.111469	0.0643566
	178.88	3.45967	0.10322	0.059594	3.50733	0.143117	0.0826284	3.51367	0.173163	0.0999756	4.19767	0.0342685	0.019785	5.02767	0.142704	0.08239
	179.4	3.462	0.115884	0.0669054	3.51767	0.1355	0.0782311	3.505	0.174473	0.100732	4.21033	0.0479201	0.0276667	5.053	0.145007	0.0837198
	179.92	3.468	0.111718	0.0645006	3.51467	0.131032	0.0756512	3.51333	0.165844	0.0957503	4.23733	0.044859	0.0258994	5.06567	0.139948	0.0807988
	180.44	3.46867	0.108353	0.0625575	3.514	0.124648	0.0719653	3.51067	0.16339	0.0943333	4.23833	0.0465224	0.0268597	5.05733	0.148675	0.0858377
	180.96	3.46433	0.109861	0.063428	3.52033	0.138911	0.0802004	3.50567	0.165784	0.0957154	4.25633	0.0362951	0.020955	5.07667	0.142956	0.0825355
	181.48	3.45167	0.102286	0.0590546	3.51433	0.140119	0.0808977	3.518	0.167296	0.0965885	4.26233	0.0392088	0.0226372	5.09233	0.108611	0.0627065
	182	3.45233	0.1165	0.0672615	3.508	0.122307	0.070614	3.503	0.169479	0.0978485	4.27133	0.0288848	0.0166767	5.107	0.122295	0.0706069
	182.52	3.45833	0.105836	0.0611046	3.512	0.140268	0.0809835	3.506	0.171266	0.0988804	4.27867	0.0366106	0.0211371	5.11433	0.110586	0.063847
	183.04	3.457	0.108222	0.062482	3.507	0.125048	0.0721965	3.50767	0.173414	0.10012	4.29733	0.0401539	0.0231828	5.16667	0.16484	0.0951706
	183.56	3.45	0.0981988	0.0566951	3.50567	0.128048	0.0739286	3.51667	0.140344	0.0810274	4.31433	0.0359212	0.0207391	5.154	0.140082	0.0808764
	184.08	3.45033	0.0945216	0.0545721	3.496	0.142503	0.0822739	3.49567	0.172793	0.0997619	4.31033	0.0422177	0.0243744	5.16433	0.114914	0.0663459
	184.6	3.448	0.10591	0.0611474	3.502	0.136011	0.078526	3.49833	0.17164	0.0990965	4.33233	0.0423596	0.0244563	5.18767	0.180026	0.103938
	185.12	3.44033	0.11415	0.0659048	3.51167	0.129083	0.0745259	3.49833	0.170462	0.0984163	4.33733	0.0489115	0.0282391	5.20667	0.137078	0.0791419
	185.64	3.44233	0.1055	0.0609107	3.50667	0.1335	0.0770764	3.50833	0.171165	0.0988219	4.338	0.0545252	0.0314802	5.17533	0.139005	0.0802545
	186.16	3.44267	0.110731	0.0639305	3.50633	0.129894	0.0749941	3.49933	0.170007	0.0981535	4.363	0.0651844	0.0376342	5.18867	0.137165	0.0791925
	186.68	3.44167	0.11707	0.0675903	3.49867	0.127555	0.073644	3.49867	0.1765	0.101902	4.36667	0.0460579	0.0265916	5.23133	0.1121	0.0647208
	187.2	3.445	0.12	0.069282	3.48833	0.130806	0.0755212	3.503	0.174078	0.100504	4.38233	0.0314696	0.018169	5.23333	0.102647	0.0592631
	187.72	3.437	0.102718	0.0593043	3.50333	0.132213	0.0763333	3.49567	0.1612	0.0930687	4.378	0.044238	0.0255408	5.24067	0.12836	0.0741088
	188.24	3.42967	0.104213	0.0601674	3.487	0.129734	0.0749022	3.50233	0.165331	0.0954539	4.395	0.0618304	0.0356978	5.23067	0.120583	0.0696188
	188.76	3.43767	0.103273	0.0596248	3.496	0.139	0.0802517	3.49667	0.168791	0.0974514	4.397	0.0384318	0.0221886	5.22467	0.120351	0.0694846
	189.28	3.43833	0.0979047	0.0565253	3.49533	0.142005	0.0819864	3.50067	0.171039	0.0987494	4.40367	0.051984	0.030013	5.232	0.163037	0.0941293
	189.8	3.43133	0.103099	0.059524	3.49533	0.1365	0.0788085	3.493	0.16217	0.0936287	4.41367	0.0594082	0.0342993	5.23133	0.129384	0.0747001
	190.32	3.43233	0.102198	0.0590038	3.489	0.124527	0.0718958	3.50667	0.163812	0.0945768	4.42667	0.0542433	0.0313174	5.223	0.14376	0.083
	190.84	3.434	0.109531	0.0632376	3.49467	0.13302	0.0767992	3.49033	0.160029	0.0923929	4.44233	0.0594334	0.0343139	5.24267	0.104261	0.0601951
	191.36	3.42967	0.119404	0.068938	3.48667	0.136148	0.0786052	3.497	0.168591	0.0973362	4.44667	0.068486	0.0395404	5.193	0.121342	0.0700571
	191.88	3.42733	0.110002	0.0635094	3.48833	0.12562	0.0725266	3.485	0.170985	0.0987185	4.447	0.0557584	0.0321921	5.21833	0.132824	0.0766862
	192.4	3.42433	0.0956992	0.0552519	3.48567	0.138637	0.0800423	3.493	0.172705	0.0997112	4.477	0.0708872	0.0409268	5.208	0.166334	0.096033
	192.92	3.42233	0.116092	0.0670257	3.49367	0.149078	0.0860704	3.478	0.17746	0.102456	4.47833	0.0567215	0.0327482	5.21167	0.181291	0.104668
	193.44	3.43233	0.105078	0.0606667	3.47433	0.134589	0.0777053	3.48667	0.161203	0.0930705	4.49133	0.0705006	0.0407035	5.20467	0.0910018	0.0525399
	193.96	3.43633	0.104314	0.0602255	3.48067	0.132081	0.0762569	3.49033	0.174855	0.100953	4.49333	0.0647791	0.0374002	5.19933	0.132323	0.0763966
	194.48	3.41933	0.10057	0.0580641	3.465	0.145709	0.0841249	3.49467	0.167482	0.096696	4.508	0.072753	0.042004	5.24567	0.146302	0.0844676
	195	3.42333	0.106308	0.0613768	3.48933	0.145741	0.0841434	3.498	0.165539	0.0955737	4.49867	0.0733303	0.0423373	5.26033	0.109738	0.063357
	195.52	3.41433	0.112095	0.0647182	3.482	0.130503	0.0753459	3.488	0.169885	0.0980833	4.51133	0.0697161	0.0402506	5.25167	0.0893887	0.0516086
	196.04	3.423	0.0926769	0.053507	3.481	0.134525	0.0776681	3.49767	0.177371	0.102405	4.51567	0.0770216	0.0444685	5.23533	0.075831	0.043781
	196.56	3.42033	0.101392	0.0585387	3.477	0.129569	0.0748064	3.51433	0.129454	0.0747403	4.537	0.0536936	0.031	5.24267	0.140215	0.0809533
	197.08	3.419	0.104312	0.0602246	3.47367	0.1275	0.0736123	3.48	0.164794	0.0951438	4.54467	0.0653631	0.0377374	5.25233	0.0656074	0.0378785
	197.6	3.41367	0.102002	0.0588907	3.47567	0.135515	0.0782397	3.493	0.166045	0.0958662	4.53033	0.0645936	0.0372931	5.291	0.0997397	0.0575847
	198.12	3.42033	0.107058	0.0618097	3.476	0.124435	0.0718424	3.491	0.172601	0.0996511	4.54633	0.0671218	0.0387528	5.24133	0.195541	0.112896
	198.64	3.41433	0.0990774	0.0572024	3.466	0.136569	0.078848	3.48133	0.166689	0.0962381	4.56033	0.0631295	0.0364478	5.29467	0.177128	0.102265
	199.16	3.41	0.0936643	0.0540771	3.45667	0.132508	0.0765034	3.48467	0.163638	0.0944763	4.56333	0.0897905	0.0518406	5.283	0.197836	0.114221
	199.68	3.417	0.104518	0.0603435	3.45733	0.134879	0.0778724	3.485	0.173853	0.100374	4.56167	0.0596015	0.0344109	5.28633	0.0652865	0.0376932
	200.2	3.40533	0.0963397	0.0556217	3.464	0.131011	0.0756395	3.482	0.155808	0.0899555	4.584	0.084309	0.0486758	5.20933	0.121706	0.070267
	200.72	3.405	0.112254	0.06481	3.46667	0.130615	0.0754107	3.48333	0.160388	0.0926001	4.577	0.0795676	0.0459384	5.19133	0.135212	0.0780648
	201.24	3.40067	0.0941771	0.0543732	3.472	0.129938	0.07502	3.48133	0.158683	0.0916157	4.58333	0.0859903	0.0496465	5.172	0.152404	0.0879905
	201.76	3.39833	0.0986526	0.0569571	3.46433	0.143005	0.0825638	3.482	0.176102	0.101673	4.58767	0.0709389	0.0409566	5.16233	0.202243	0.116765
	202.28	3.39533	0.0995105	0.0574524	3.46633	0.142029	0.0820007	3.48433	0.156896	0.0905839	4.61033	0.0743797	0.0429431	5.19933	0.108011	0.0623601
	202.8	3.40067	0.100002	0.057736	3.46733	0.113544	0.0655549	3.48133	0.163102	0.0941671	4.60533	0.0698665	0.0403375	5.21233	0.176322	0.101799
	203.32	3.40133	0.102031	0.0589076	3.46667	0.131614	0.0759876	3.47967	0.162903	0.094052	4.621	0.060025	0.0346554	5.17467	0.116174	0.0670729
	203.84	3.40033	0.103055	0.0594988	3.46433	0.125061	0.0722042	3.481	0.160758	0.0928134	4.61033	0.0777453	0.0448863	5.20133	0.114369	0.0660311
	204.36	3.39633	0.109892	0.0634464	3.45533	0.136078	0.0785649	3.48433	0.166677	0.0962312	4.62467	0.0580029	0.033488	5.28133	0.140575	0.081161
	204.88	3.40133	0.10062	0.0580928	3.45467	0.141606	0.0817564	3.481	0.169237	0.0977088	4.609	0.0874128	0.0504678	5.223	0.33723	0.1947
	205.4	3.381	0.105674	0.0610109	3.45933	0.138146	0.0797587	3.47833	0.173394	0.100109	4.61867	0.0795885	0.0459505	5.25333	0.157011	0.0906501
	205.92	3.39033	0.09517	0.0549464	3.457	0.128526	0.0742047	3.47	0.158606	0.0915715	4.64267	0.0553203	0.0319392	5.17867	0.144293	0.0833073
	206.44	3.38433	0.100132	0.057811	3.46033	0.135964	0.0784991	3.48033	0.166842	0.0963264	4.65533	0.0769697	0.0444385	5.225	0.112308	0.0648408
	206.96	3.38133	0.0928673	0.053617	3.456	0.127996	0.0738986	3.47867	0.165772	0.0957085	4.649	0.0762365	0.0440151	5.112	0.144042	0.0831625
	207.48	3.38067	0.0926517	0.0534925	3.45533	0.123001	0.0710149	3.48	0.164548	0.0950018	4.668	0.062482	0.036074	5.13067	0.17294	0.0998471
	208	3.39967	0.0826579	0.0477226	3.449	0.131103	0.0756924	3.478	0.157515	0.0909414	4.64933	0.0583895	0.0337112	5.12733	0.112082	0.0647105
	208.52	3.377	0.103015	0.0594755	3.44467	0.142029	0.0820007	3.47633	0.156896	0.0905839	4.657	0.0706612	0.0407962	5.12867	0.156724	0.0904845
	209.04	3.38067	0.101412	0.0585501	3.45133	0.134537	0.0776752	3.486	0.164429	0.0949333	4.65633	0.0888613	0.0513041	5.177	0.118038	0.0681493
	209.56	3.384	0.0901388	0.0520416	3.442	0.133045	0.0768136	3.504	0.119302	0.0688791	4.65567	0.0934309	0.0539424	5.118	0.0346987	0.0200333
	210.08	3.374	0.0867122	0.0500633	3.44367	0.136508	0.0788127	3.466	0.174319	0.100643	4.68333	0.0620672	0.0358345	5.19667	0.217716	0.125698
	210.6	3.37133	0.100664	0.0581187	3.447	0.12619	0.072856	3.47967	0.160668	0.0927619	4.68933	0.0890524	0.0514144	5.26333	0.0748688	0.0432255
	211.12	3.371	0.0935361	0.0540031	3.452	0.110503	0.0637992	3.47567	0.160815	0.0928463	4.69533	0.0920344	0.0531361	5.17633	0.0775263	0.0447599
	211.64	3.36567	0.101278	0.0584732	3.44067	0.13703	0.0791145	3.47833	0.168491	0.0972785	4.688	0.10806	0.0623886	5.28533	0.103713	0.0598786
	212.16	3.373	0.0993781	0.057376	3.449	0.143712	0.0829719	3.47067	0.155246	0.0896313	4.702	0.0941701	0.0543691	5.26367	0.162556	0.0938515
	212.68	3.37033	0.0897459	0.0518148	3.435	0.125742	0.0725971	3.47433	0.164552	0.0950041	4.705	0.0593549	0.0342685	5.109	0.0566304	0.0326956
	213.2	3.37133	0.0854069	0.0493097	3.43833	0.1385	0.0799632	3.46833	0.152753	0.0881917	4.732	0.105105	0.0606822	5.211	0.0671044	0.0387427
	213.72	3.368	0.0942974	0.0544426	3.445	0.131286	0.075798	3.47	0.153052	0.0883648	4.72533	0.0848901	0.0490113	5.09333	0.086153	0.0497404
	214.24	3.37133	0.0902238	0.0520907	3.43933	0.1295	0.074767	3.47667	0.158885	0.0917321	4.72233	0.068712	0.0396709	5.13833	0.0332315	0.0191862
	214.76	3.37	0.0910659	0.0525769	3.44067	0.1365	0.0788085	3.476	0.158104	0.0912816	4.73967	0.0860078	0.0496566	5.14933	0.222803	0.128636
	215.28	3.36233	0.0955057	0.0551402	3.44533	0.1412	0.0815216	3.47033	0.165243	0.0954032	4.714	0.0932094	0.0538145	5.022	0.118013	0.0681347
	215.8	3.36833	0.0930072	0.0536977	3.44833	0.128594	0.0742436	3.47833	0.167837	0.0969009	4.74133	0.112224	0.0647928	5.09733	0.0804757	0.0464626
	216.32	3.36333	0.0985106	0.0568751	3.44133	0.133061	0.076823	3.47167	0.150281	0.0867647	4.75067	0.0761205	0.0439482	5.11333	0.252104	0.145552
	216.84	3.35833	0.085967	0.0496331	3.43767	0.13302	0.0767992	3.46167	0.166962	0.0963956	4.75167	0.0638148	0.0368435	5.039	0.22544	0.130158
	217.36	3.366	0.0818352	0.0472476	3.44	0.124	0.0715914	3.475	0.164326	0.0948736	4.76867	0.139507	0.0805447	5.11867	0.140692	0.0812288
	217.88	3.362	0.0877439	0.050659	3.437	0.141043	0.081431	3.47333	0.174978	0.101024	4.759	0.111862	0.0645833	5.146	0.229837	0.132696
	218.4	3.35767	0.0855414	0.0493874	3.43533	0.133538	0.0770981	3.46367	0.166374	0.0960561	4.75533	0.128625	0.0742615	5.08233	0.2085	0.120378
	218.92	3.35467	0.101953	0.0588624	3.436	0.132045	0.0762365	3.474	0.157239	0.0907818	4.77033	0.134556	0.077686	5.10933	0.188107	0.108604
	219.44	3.36133	0.0990774	0.0572024	3.44167	0.136508	0.0788127	3.474	0.158357	0.0914276	4.77333	0.138276	0.0798339	5.09467	0.187127	0.108038
	219.96	3.34767	0.0843347	0.0486906	3.434	0.127738	0.0737496	3.46333	0.174992	0.101032	4.782	0.132095	0.0762649	5.03267	0.180448	0.104181
	220.48	3.35433	0.096085	0.0554747	3.443	0.139043	0.0802766	3.474	0.154379	0.089131	4.778	0.105816	0.0610928	5.066	0.263027	0.151858
	221	3.35267	0.0813654	0.0469764	3.42533	0.118095	0.0681819	3.46867	0.156628	0.0904292	4.80167	0.108339	0.0625495	5.09967	0.292852	0.169078
	221.52	3.35667	0.0879223	0.050762	3.43033	0.133781	0.0772384	3.471	0.160477	0.0926517	4.78167	0.075162	0.0433948	5.06133	0.179656	0.103725
	222.04	3.349	0.0865332	0.04996	3.438	0.122748	0.0708684	3.47067	0.155095	0.0895439	4.78767	0.0769697	0.0444385	5.196	0.110567	0.0638357
	222.56	3.34733	0.0863964	0.049881	3.432	0.11676	0.0674117	3.496	0.128515	0.0741979	4.78433	0.0759627	0.0438571	5.191	0.20345	0.117462
	223.08	3.35933	0.0895228	0.051686	3.42567	0.131081	0.0756799	3.46633	0.173621	0.10024	4.83733	0.112607	0.0650137	5.15267	0.0122202	0.00705534
	223.6	3.35033	0.0901351	0.0520395	3.43933	0.118141	0.0682088	3.46	0.166316	0.0960226	4.78467	0.0858215	0.0495491	5.19833	0.15207	0.0877977
	224.12	3.346	0.0850706	0.0491155	3.436	0.136635	0.078886	3.47	0.154172	0.0890112	4.804	0.0777882	0.044911	5.03033	0.042395	0.0244767
	224.64	3.33733	0.0868005	0.0501143	3.43	0.125742	0.0725971	3.458	0.16673	0.0962618	4.80533	0.128255	0.074048	5.16067	0.0712905	0.0411596
	225.16	3.34367	0.0781558	0.0451233	3.433	0.130288	0.0752219	3.466	0.16407	0.0947259	4.79733	0.0960902	0.0554777	5.05133	0.211625	0.122182
	225.68	3.34867	0.0842397	0.0486358	3.42333	0.129218	0.0746041	3.47333	0.161122	0.0930239	4.80333	0.125045	0.072195	4.94767	0.0385919	0.022281
	226.2	3.34033	0.0784496	0.0452929	3.41333	0.128033	0.0739196	3.456	0.163936	0.0946485	4.818	0.143732	0.0829839	4.97033	0.183675	0.106045
	226.72	3.32833	0.0691544	0.0399263	3.42567	0.120168	0.069379	3.46733	0.161017	0.092963	4.79533	0.112518	0.0649624	5.03333	0.143354	0.0827654
	227.24	3.34367	0.0920018	0.0531173	3.43633	0.1168	0.0674347	3.46733	0.170242	0.0982893	4.84433	0.0801644	0.0462829	4.989	0.174937	0.101
	227.76	3.342	0.0854342	0.0493254	3.40767	0.140515	0.0811261	3.46	0.15985	0.0922894	4.83733	0.0823063	0.0475196	5.07967	0.228018	0.131646
	228.28	3.36267	0.0665232	0.0384072	3.42733	0.127131	0.0733992	3.45833	0.1555	0.0897781	4.82167	0.0954795	0.0551251	4.98367	0.25503	0.147242
	228.8	3.33667	0.0835125	0.0482159	3.42233	0.128702	0.0743064	3.45933	0.161299	0.093126	4.86067	0.107296	0.0619471	5.06767	0.181423	0.104745
	229.32	3.33267	0.0755138	0.0435979	3.42667	0.127379	0.0735421	3.46333	0.157988	0.0912146	4.82267	0.125532	0.072476	5.165	0.379799	0.219277
	229.84	3.336	0.0905041	0.0522526	3.41733	0.12754	0.073635	3.462	0.164927	0.0952208	4.81967	0.133448	0.0770462	5.10067	0.0969553	0.0559772
	230.36	3.342	0.0822739	0.0475009	3.425	0.126503	0.0730365	3.461	0.165158	0.0953537	4.82067	0.167106	0.0964786	5.17567	0.433147	0.250078
	230.88	3.331	0.0864349	0.0499032	3.40433	0.119358	0.0689114	3.45933	0.159142	0.091881	4.856	0.0585064	0.0337787	5.05767	0.283147	0.163475
	231.4	3.33133	0.0841269	0.0485707	3.41433	0.1265	0.073035	3.45767	0.168571	0.0973248	4.82067	0.0985207	0.056881	5.05133	0.254638	0.147015
	231.92	3.332	0.0833727	0.0481352	3.41733	0.115023	0.0664087	3.464	0.161527	0.0932577	4.818	0.119654	0.0690821	5.03833	0.25687	0.148304
	232.44	3.33267	0.0930878	0.0537443	3.41833	0.134188	0.0774733	3.46267	0.149296	0.0861962	4.819	0.100255	0.0578821	5.01733	0.210079	0.121289
	232.96	3.33267	0.0847368	0.0489228	3.41067	0.128157	0.0739917	3.45933	0.154759	0.0893501	4.885	0.0658711	0.0380307	4.93367	0.14585	0.0842068
	233.48	3.334	0.0771751	0.0445571	3.41433	0.12108	0.0699055	3.456	0.165312	0.0954428	4.85267	0.0991077	0.0572198	4.962	0.180884	0.104433
	234	3.33467	0.0780085	0.0450383	3.41267	0.123034	0.0710336	3.45533	0.154507	0.0892045	4.82967	0.151579	0.0875144	4.84767	0.120935	0.069822
	234.52	3.335	0.0848705	0.049	3.40967	0.121558	0.0701815	3.464	0.156368	0.0902792	4.83833	0.137885	0.0796081	5.136	0.192486	0.111132
	235.04	3.328	0.0807279	0.0466083	3.41233	0.121496	0.0701459	3.46233	0.154111	0.0889763	4.84633	0.159644	0.0921707	5.08033	0.130316	0.0752381
	235.56	3.33	0.0797308	0.0460326	3.40467	0.1206	0.0696284	3.47467	0.12916	0.0745706	4.83733	0.0914895	0.0528215	5.02	0.136074	0.0785621
	236.08	3.32933	0.0774683	0.0447263	3.41467	0.143005	0.0825638	3.462	0.169567	0.0978996	4.859	0.167215	0.0965419	5.04067	0.0903567	0.0521675
	236.6	3.322	0.0838033	0.0483839	3.41033	0.120509	0.0695757	3.45333	0.164846	0.0951741	4.83567	0.217959	0.125839	5.24067	0.35687	0.206039
	237.12	3.326	0.0745453	0.0430387	3.41767	0.124957	0.0721441	3.45933	0.16369	0.0945063	4.837	0.139438	0.0805047	5.216	0.573345	0.331021
	237.64	3.31933	0.0792549	0.0457578	3.41033	0.122492	0.0707209	3.45233	0.159516	0.0920966	4.90733	0.171188	0.0988354	4.907	0.0694622	0.040104
	238.16	3.32767	0.0990825	0.0572053	3.42533	0.125133	0.0722457	3.459	0.160935	0.0929157	4.81233	0.130699	0.0754593	5.14133	0.432014	0.249424
	238.68	3.31567	0.0800146	0.0461964	3.40133	0.129593	0.0748205	3.454	0.167896	0.0969347	4.898	0.164654	0.0950631	5.11467	0.281915	0.162764
	239.2	3.30833	0.0709248	0.0409485	3.419	0.129734	0.0749022	3.46167	0.155635	0.0898561	4.86133	0.189985	0.109688	4.92467	0.103616	0.0598229
	239.72	3.32333	0.0955004	0.0551372	3.409	0.125367	0.0723809	3.45867	0.161915	0.0934814	4.80367	0.119459	0.0689694	5.04767	0.284078	0.164013
	240.24	3.31633	0.0806866	0.0465845	3.411	0.14238	0.082203	3.45033	0.167025	0.0964319	4.81467	0.135692	0.0783418	4.952	0.108222	0.062482
	240.76	3.318	0.0857146	0.0494874	3.41267	0.123164	0.0711087	3.45233	0.161271	0.0931099	4.82233	0.0782453	0.045175	4.99933	0.152395	0.0879855
	241.28	3.307	0.0844452	0.0487545	3.40367	0.134165	0.0774604	3.451	0.153157	0.0884251	4.78233	0.0969347	0.0559653	5.016	0.21625	0.124852
	241.8	3.31167	0.0796513	0.0459867	3.39667	0.122826	0.0709139	3.45333	0.161661	0.0933351	4.77633	0.110609	0.0638601	5.017	0.216723	0.125125
	242.32	3.30767	0.0765593	0.0442016	3.411	0.125968	0.0727278	3.445	0.159784	0.0922515	4.79367	0.0809959	0.046763	4.94233	0.21911	0.126503
	242.84	3.312	0.0736274	0.0425088	3.40033	0.128255	0.074048	3.44433	0.162004	0.0935331	4.81933	0.218555	0.126183	4.94367	0.0582266	0.0336171
	243.36	3.32333	0.0760548	0.0439103	3.40967	0.124263	0.0717434	3.44267	0.154371	0.089126	4.80967	0.144756	0.083575	4.84367	0.169954	0.0981229
	243.88	3.30233	0.0716682	0.0413777	3.392	0.124503	0.0718818	3.451	0.156959	0.0906201	4.83333	0.047648	0.0275096	4.82233	0.0436501	0.0252014
	244.4	3.31467	0.0835125	0.0482159	3.40333	0.116603	0.067321	3.461	0.15647	0.0903383	4.83333	0.167288	0.0965839	4.93033	0.112736	0.065088
	244.92	3.31533	0.0627402	0.0362231	3.392	0.116013	0.0669801	3.45267	0.165059	0.0952966	4.78667	0.111289	0.064253	5	0.163716	0.0945216
	245.44	3.312	0.0697209	0.0402534	3.40067	0.125596	0.0725128	3.44533	0.156596	0.0904108	4.8	0.044643	0.0257747	5.03333	0.299072	0.17267
	245.96	3.31633	0.0722795	0.0417306	3.39667	0.12994	0.0750207	3.44667	0.159654	0.0921762	4.844	0.0492747	0.0284488	5.11433	0.319901	0.184695
	246.48	3.30467	0.0765593	0.0442016	3.39433	0.122598	0.0707821	3.445	0.156777	0.0905152	4.831	0.130457	0.0753193	5.09033	0.387294	0.223604
	247	3.31567	0.0655006	0.0378168	3.397	0.116297	0.0671441	3.44167	0.164798	0.0951461	4.86867	0.159939	0.0923406	5.01633	0.17813	0.102843
	247.52	3.307	0.0783071	0.0452106	3.39033	0.133452	0.0770483	3.45167	0.150281	0.0867647	4.77567	0.0794124	0.0458488	5.121	0.365497	0.21102
	248.04	3.295	0.0840417	0.0485215	3.4	0.119176	0.0688065	3.45433	0.156308	0.0902447	4.92133	0.216602	0.125055	4.888	0.304094	0.175569
	248.56	3.30767	0.0838113	0.0483885	3.39967	0.123127	0.0710876	3.47033	0.134199	0.0774797	4.864	0.0730137	0.0421545	4.77567	0.269459	0.155572
	249.08	3.30267	0.0732006	0.0422624	3.389	0.113503	0.0655312	3.44733	0.158153	0.0913096	4.84067	0.192056	0.110883	4.73933	0.276109	0.159412
	249.6	3.30533	0.0761402	0.0439596	3.40033	0.115175	0.0664964	3.446	0.15263	0.0881211	4.805	0.161744	0.0933827	4.63467	0.293582	0.1695
	250.12	3.29733	0.0689734	0.0398218	3.396	0.119754	0.06914	3.443	0.153353	0.0885381	4.80367	0.0456107	0.0263333	4.804	0.271811	0.15693
	250.64	3.29833	0.0646091	0.0373021	3.392	0.131046	0.0756593	3.45	0.160178	0.0924788	4.775	0.192499	0.11114	4.84867	0.211036	0.121842
	251.16	3.29833	0.082203	0.0474599	3.39633	0.112607	0.0650137	3.44467	0.163638	0.0944763	4.81967	0.214617	0.123909	4.78	0.24088	0.139072
	251.68	3.29767	0.0685736	0.039591	3.389	0.115052	0.0664254	3.45233	0.157306	0.0908209	4.75367	0.0872143	0.0503532	5.03	0.439621	0.253816
	252.2	3.30533	0.0718424	0.0414782	3.38933	0.122541	0.0707492	3.449	0.15491	0.0894371	4.753	0.113618	0.0655973	4.88667	0.316743	0.182872
	252.72	3.30633	0.0730023	0.0421479	3.39933	0.117513	0.0678462	3.44933	0.164852	0.0951776	4.77433	0.0971202	0.0560724	4.90033	0.557984	0.322152
	253.24	3.29067	0.0782134	0.0451565	3.40033	0.11133	0.0642763	3.44433	0.161122	0.0930239	4.78767	0.216685	0.125103	4.902	0.504777	0.291433
	253.76	3.30367	0.0715984	0.0413374	3.386	0.136503	0.0788099	3.44633	0.147222	0.0849987	4.704	0.11628	0.0671342	4.81967	0.524742	0.30296
	254.28	3.29	0.0685493	0.0395769	3.395	0.117911	0.0680759	3.44733	0.163971	0.0946684	4.75933	0.0835484	0.0482367	4.79933	0.472807	0.272975
	254.8	3.29167	0.082002	0.0473439	3.38533	0.10651	0.0614935	3.44	0.150602	0.0869502	4.70633	0.124005	0.0715945	4.85533	0.278683	0.160898
	255.32	3.295	0.0783071	0.0452106	3.39033	0.124669	0.0719776	3.441	0.154622	0.0892711	4.72967	0.129554	0.0747982	4.91433	0.384581	0.222038
	255.84	3.30133	0.0771384	0.0445359	3.39567	0.118192	0.0682381	3.43867	0.156251	0.0902115	4.80367	0.105879	0.0611292	4.94067	0.281754	0.162671
	256.36	3.29133	0.0736637	0.0425297	3.38167	0.120972	0.0698435	3.44167	0.15783	0.0911232	4.776	0.103436	0.0597188	4.75833	0.231364	0.133578
	256.88	3.29233	0.074272	0.042881	3.38767	0.132259	0.0763595	3.44333	0.156797	0.0905269	4.76033	0.169341	0.097769	5.02867	0.153546	0.0886497
	257.4	3.294	0.0695054	0.040129	3.39	0.112067	0.0647019	3.44233	0.154907	0.0894359	4.79	0.049366	0.0285015	4.79033	0.137929	0.0796332
	257.92	3.28767	0.0713956	0.0412203	3.381	0.107503	0.0620672	3.44967	0.153832	0.088815	4.74633	0.219393	0.126667	4.79767	0.200764	0.115911
	258.44	3.30767	0.0690097	0.0398427	3.39267	0.122973	0.0709984	3.446	0.157239	0.0907818	4.747	0.116297	0.0671441	4.77167	0.190904	0.110218
	258.96	3.29267	0.0760022	0.0438799	3.38	0.108125	0.062426	3.444	0.16673	0.0962618	4.69167	0.172552	0.0996232	4.894	0.505442	0.291817
	259.48	3.28833	0.0705715	0.0407445	3.379	0.121873	0.0703633	3.44667	0.164366	0.094897	4.74833	0.130508	0.0753488	4.713	0.352068	0.203267
	260	3.28933	0.0835244	0.0482229	3.37967	0.12454	0.0719035	3.44767	0.154862	0.0894098	4.782	0.168021	0.0970069	4.816	0.426974	0.246514
	260.52	3.29167	0.0682373	0.0393968	3.384	0.113265	0.0653937	3.448	0.170141	0.098231	4.826	0.0800187	0.0461988	4.92667	0.367855	0.212381
	261.04	3.29067	0.0700024	0.0404159	3.375	0.117898	0.0680686	3.43733	0.151925	0.0877142	4.71333	0.151863	0.0876781	4.824	0.178008	0.102773
	261.56	3.28433	0.0745408	0.0430362	3.37967	0.11872	0.0685428	3.46033	0.118382	0.068348	4.75533	0.0536128	0.0309534	4.49367	0.41235	0.23807
	262.08	3.28433	0.0660025	0.0381066	3.37567	0.123662	0.0713964	3.43533	0.16007	0.0924163	4.73667	0.136844	0.079007	4.55533	0.115699	0.066799
	262.6	3.284	0.07508	0.0433474	3.38433	0.106829	0.0616775	3.441	0.153792	0.0887919	4.73167	0.140998	0.081405	4.557	0.325811	0.188107
	263.12	3.28167	0.074009	0.0427291	3.383	0.104561	0.0603683	3.43367	0.15288	0.0882654	4.65033	0.158948	0.0917684	4.72733	0.34883	0.201397
	263.64	3.3	0.0565066	0.0326241	3.37933	0.118281	0.0682894	3.44233	0.15307	0.0883748	4.67	0.184762	0.106672	4.86433	0.443785	0.25622
	264.16	3.28633	0.0735686	0.0424748	3.372	0.115935	0.0669353	3.44033	0.15531	0.0896685	4.731	0.204912	0.118306	4.93767	0.327143	0.188876
	264.68	3.28433	0.0631374	0.0364524	3.383	0.114896	0.066335	3.43167	0.160207	0.0924956	4.62433	0.106463	0.0614663	5.05267	0.809171	0.467175
	265.2	3.27567	0.0670099	0.0386882	3.37967	0.1245	0.0718803	3.434	0.164584	0.0950228	4.81467	0.134589	0.0777053	5.23867	0.531803	0.307037
	265.72	3.27167	0.0752684	0.0434562	3.38733	0.119676	0.0690949	3.43833	0.155095	0.0895439	4.808	0.114162	0.0659116	5.11133	0.628026	0.362591
	266.24	3.27033	0.0740023	0.0427252	3.381	0.120017	0.0692917	3.43667	0.152959	0.0883107	4.88767	0.0920887	0.0531675	4.94867	0.393162	0.226992
	266.76	3.272	0.0786193	0.0453909	3.37467	0.119739	0.0691311	3.43767	0.151143	0.0872627	4.83467	0.167279	0.0965787	5.205	0.852376	0.492119
	267.28	3.27533	0.0579511	0.0334581	3.38033	0.117798	0.0680106	3.43967	0.139005	0.0802545	4.75333	0.214854	0.124046	4.849	0.417213	0.240878
	267.8	3.28433	0.068252	0.0394053	3.37933	0.115656	0.0667741	3.43967	0.152834	0.0882389	4.852	0.0941754	0.0543722	4.97367	0.613816	0.354387
	268.32	3.26967	0.0661236	0.0381765	3.37233	0.122255	0.0705841	3.43633	0.160388	0.0926001	4.72733	0.0980833	0.0566284	4.65633	0.452774	0.261409
	268.84	3.267	0.082	0.0473427	3.38367	0.100062	0.0577706	3.434	0.160758	0.0928134	4.737	0.138633	0.0800396	4.68667	0.385986	0.222849
	269.36	3.27	0.0755447	0.0436157	3.37267	0.11185	0.0645764	3.42633	0.157716	0.0910574	4.68367	0.143465	0.0828298	4.63967	0.36885	0.212956
	269.88	3.27233	0.073867	0.0426471	3.36667	0.130936	0.0755961	3.428	0.148253	0.085594	4.74467	0.152399	0.0879874	4.804	0.230235	0.132926
	270.4	3.28667	0.0565007	0.0326207	3.37767	0.117202	0.0676667	3.42367	0.169615	0.0979274	4.69767	0.129404	0.0747113	4.46767	0.283972	0.163952
	270.92	3.26867	0.0765136	0.0441752	3.38067	0.126239	0.0728842	3.426	0.161174	0.0930537	4.72433	0.157599	0.0909896	4.83633	0.27159	0.156803
	271.44	3.28033	0.0708684	0.0409159	3.364	0.122111	0.0705006	3.42667	0.151064	0.0872168	4.61533	0.230531	0.133097	4.58167	0.396185	0.228737
	271.96	3.25833	0.0590113	0.0340702	3.37233	0.123066	0.0710524	3.421	0.155045	0.0895154	4.70767	0.160811	0.0928446	4.78333	0.448694	0.259054
	272.48	3.27233	0.0657292	0.0379488	3.36733	0.120708	0.0696906	3.43	0.160346	0.0925761	4.691	0.0572975	0.0330807	4.70033	0.340679	0.196691
	273	3.267	0.0630952	0.036428	3.36067	0.108302	0.0625282	3.42567	0.155841	0.0899747	4.688	0.0848705	0.049	4.67267	0.308345	0.178023
	273.52	3.26767	0.0770346	0.044476	3.36667	0.126575	0.0730783	3.43567	0.154277	0.0890718	4.67933	0.0535755	0.0309318	4.64367	0.318522	0.183899
	274.04	3.26767	0.0575007	0.0331981	3.373	0.118541	0.0684398	3.428	0.160459	0.0926409	4.65633	0.0444672	0.0256732	4.72967	0.248011	0.143189
	274.56	3.267	0.0741148	0.0427902	3.36933	0.123135	0.0710923	3.446	0.121643	0.0702306	4.61433	0.103665	0.0598507	4.81033	0.556823	0.321482
	275.08	3.262	0.0580259	0.0335012	3.37767	0.12164	0.070229	3.42033	0.15709	0.0906961	4.57833	0.0923165	0.0532989	4.91067	0.344583	0.198945
	275.6	3.26133	0.0643143	0.0371319	3.36167	0.112882	0.0651724	3.432	0.159085	0.0918477	4.621	0.0430929	0.0248797	4.94067	0.29677	0.17134
	276.12	3.259	0.0765049	0.0441701	3.36433	0.110943	0.0640529	3.41867	0.16339	0.0943333	4.64967	0.196021	0.113173	4.73567	0.315842	0.182352
	276.64	3.266	0.0620967	0.0358515	3.37033	0.115041	0.0664187	3.426	0.164584	0.0950228	4.574	0.06245	0.0360555	4.929	0.503544	0.290722
	277.16	3.27067	0.0684787	0.0395362	3.36233	0.128415	0.0741403	3.42767	0.15827	0.0913771	4.67067	0.0739617	0.0427018	4.85033	0.402444	0.232351
	277.68	3.261	0.0725465	0.0418848	3.36033	0.126132	0.0728225	3.42433	0.156896	0.0905839	4.65867	0.0678552	0.0391762	4.68333	0.348008	0.200922
	278.2	3.25933	0.070946	0.0409607	3.36633	0.1205	0.0695709	3.41667	0.14954	0.0863372	4.69433	0.124809	0.0720586	5.01833	0.592385	0.342014
	278.72	3.28633	0.0598108	0.0345318	3.36933	0.114945	0.0663635	3.42467	0.154043	0.0889369	4.54967	0.148028	0.0854641	4.77467	0.279429	0.161328
	279.24	3.25	0.081	0.0467654	3.36167	0.114234	0.0659528	3.429	0.158035	0.0912414	4.583	0.0191572	0.0110604	5.109	0.324011	0.187068
	279.76	3.24733	0.0617441	0.035648	3.35467	0.119182	0.0688097	3.428	0.160028	0.0923923	4.64333	0.180583	0.10426	4.668	0.258668	0.149342
	280.28	3.25967	0.0529182	0.0305523	3.36933	0.11514	0.0664764	3.41267	0.142149	0.0820698	4.611	0.0343948	0.0198578	4.63733	0.305428	0.176339
	280.8	3.26233	0.0586202	0.0338444	3.36467	0.119341	0.0689017	3.42067	0.147974	0.0854329	4.78667	0.159857	0.0922936	4.773	0.228541	0.131948
	281.32	3.25967	0.0633745	0.0365893	3.359	0.111862	0.0645833	3.42033	0.156545	0.0903813	4.47767	0.0554286	0.0320017	4.68367	0.385824	0.222756
	281.84	3.26233	0.0713956	0.0412203	3.367	0.105958	0.0611746	3.413	0.152306	0.0879337	4.63567	0.130001	0.0750563	4.74133	0.535079	0.308928
	282.36	3.254	0.0667757	0.038553	3.36233	0.124508	0.0718849	3.418	0.15656	0.0903899	4.62033	0.136873	0.0790239	4.639	0.390657	0.225546
	282.88	3.258	0.0685055	0.0395517	3.354	0.118874	0.0686319	3.41867	0.152454	0.0880196	4.551	0.0980153	0.0565892	4.77067	0.737804	0.425971
	283.4	3.25867	0.0700024	0.0404159	3.36067	0.108583	0.0626906	3.41567	0.160051	0.0924055	4.60833	0.235657	0.136057	4.766	0.869153	0.501806
	283.92	3.25167	0.0605172	0.0349396	3.36133	0.122137	0.0705156	3.413	0.156042	0.0900907	4.60233	0.120272	0.069439	4.90433	0.706517	0.407908
	284.44	3.25267	0.0620108	0.0358019	3.35633	0.118593	0.0684698	3.42033	0.1505	0.0868914	4.60067	0.0355293	0.0205129	4.53067	0.538259	0.310764
	284.96	3.24933	0.0685152	0.0395573	3.36733	0.118154	0.0682162	3.42133	0.160301	0.0925497	4.629	0.142084	0.0820325	4.902	0.517551	0.298808
	285.48	3.249	0.0649692	0.03751	3.36167	0.114422	0.0660614	3.42633	0.15207	0.0877977	4.49533	0.188877	0.109048	4.524	0.244215	0.140998
	286	3.24733	0.0697161	0.0402506	3.35367	0.112594	0.065006	3.419	0.161456	0.0932166	4.64067	0.145741	0.0841434	4.95567	0.707292	0.408355
	286.52	3.25133	0.0710023	0.0409932	3.35733	0.107593	0.0621191	3.419	0.148496	0.0857341	4.57433	0.0725902	0.04191	4.414	0.343184	0.198137
	287.04	3.25333	0.0646864	0.0373467	3.35933	0.113377	0.0654582	3.41967	0.147697	0.0852728	4.625	0.115884	0.0669054	4.607	0.539745	0.311622
	287.56	3.24733	0.0715984	0.0413374	3.34967	0.112784	0.0651161	3.445	0.11386	0.0657368	4.48667	0.193673	0.111817	4.42067	0.20464	0.118149
	288.08	3.25133	0.0655769	0.0378609	3.35567	0.126749	0.0731786	3.40933	0.154714	0.089324	4.53467	0.144462	0.0834053	4.581	0.287256	0.165847
	288.6	3.24567	0.0615332	0.0355262	3.363	0.116435	0.0672235	3.42267	0.158658	0.0916012	4.441	0.0415692	0.024	4.63533	0.614502	0.354783
	289.12	3.251	0.0680882	0.0393107	3.352	0.113261	0.0653911	3.414	0.144253	0.0832847	4.561	0.153098	0.0883912	4.47967	0.339684	0.196117
	289.64	3.24333	0.0710587	0.0410257	3.352	0.128573	0.0742316	3.41167	0.149286	0.0861904	4.44733	0.112046	0.0646899	4.732	0.614769	0.354937
	290.16	3.24633	0.0641275	0.037024	3.35833	0.113249	0.0653843	3.419	0.15362	0.0886924	4.47	0.144024	0.0831525	4.60033	0.476657	0.275198
	290.68	3.242	0.0620967	0.0358515	3.34933	0.126231	0.0728797	3.40633	0.152317	0.08794	4.49033	0.0824035	0.0475757	4.44533	0.668783	0.386122
	291.2	3.24933	0.0701522	0.0405024	3.35033	0.125831	0.0726483	3.40833	0.145662	0.0840978	4.47033	0.156427	0.090313	4.44233	0.17157	0.0990561
	291.72	3.23833	0.0725902	0.04191	3.352	0.113331	0.0654319	3.40867	0.140201	0.0809451	4.58233	0.14537	0.0839292	4.28833	0.252676	0.145883
	292.24	3.24267	0.0592818	0.0342264	3.34633	0.118289	0.0682943	3.413	0.144876	0.0836441	4.468	0.119	0.0687047	4.44867	0.440904	0.254556
	292.76	3.24167	0.0513939	0.0296723	3.35167	0.115578	0.0667291	3.412	0.154971	0.0894725	4.42533	0.170978	0.098714	4.50167	0.393157	0.226989
	293.28	3.23767	0.0566068	0.032682	3.359	0.132163	0.0763042	3.409	0.154379	0.089131	4.44867	0.0418609	0.0241684	4.35267	0.349159	0.201587
	293.8	3.26	0.059925	0.0345977	3.352	0.120528	0.0695869	3.407	0.159502	0.0920887	4.46467	0.0579511	0.0334581	4.60233	0.610013	0.352191
	294.32	3.23633	0.0660328	0.0381241	3.35767	0.110528	0.0638131	3.41067	0.143514	0.082858	4.41267	0.192718	0.111266	4.53867	0.606347	0.350074
	294.84	3.23833	0.0585349	0.0337951	3.361	0.10574	0.0610492	3.41033	0.146224	0.0844222	4.38167	0.134441	0.0776194	4.383	0.323476	0.186759
	295.36	3.24267	0.0673003	0.0388559	3.348	0.123122	0.0710845	3.40033	0.153913	0.0888619	4.416	0.20849	0.120372	4.41433	0.430545	0.248575
	295.88	3.23367	0.0575876	0.0332482	3.35033	0.12108	0.0699055	3.403	0.147238	0.0850078	4.35	0.0691954	0.03995	4.35167	0.45581	0.263162
	296.4	3.244	0.054	0.0311769	3.35467	0.10929	0.0630987	3.40433	0.1475	0.0851593	4.44867	0.0920453	0.0531424	4.76267	0.286943	0.165667
	296.92	3.24267	0.0621316	0.0358717	3.34967	0.106039	0.0612218	3.411	0.157363	0.0908534	4.386	0.204648	0.118154	4.489	0.601062	0.347024
	297.44	3.23067	0.0581406	0.0335675	3.35767	0.120703	0.0696882	3.41167	0.150281	0.0867647	4.38333	0.0788501	0.0455241	4.50367	0.526886	0.304197
	297.96	3.23733	0.0705006	0.0407035	3.351	0.119553	0.0690242	3.40933	0.152438	0.0880101	4.42667	0.150074	0.0866455	4.50067	0.674911	0.38966
	298.48	3.235	0.0560268	0.0323471	3.34067	0.12566	0.0725496	3.40167	0.157087	0.0906942	4.378	0.0175784	0.0101489	4.708	0.634464	0.366308
	299	3.254	0.0610983	0.0352751	3.35	0.124214	0.0717147	3.409	0.157248	0.0907873	4.42833	0.0736501	0.0425219	4.50433	0.366175	0.211411
	299.52	3.23967	0.0670025	0.0386839	3.342	0.113062	0.0652763	3.405	0.149563	0.0863501	4.28433	0.0953799	0.0550676	4.752	0.614058	0.354526
	300.04	3.23767	0.0597188	0.0344787	3.358	0.115572	0.0667258	3.40167	0.159017	0.0918084	4.35667	0.0520128	0.0300296	4.745	0.589677	0.34045
	300.56	3.23133	0.0655769	0.0378609	3.34533	0.123517	0.0713123	3.43133	0.111006	0.0640893	4.18567	0.123759	0.0714524	4.903	0.531308	0.306751
	301.08	3.23167	0.0696946	0.0402382	3.35567	0.114269	0.0659731	3.413	0.157553	0.0909634	4.34833	0.123265	0.0711673	5.03067	0.561307	0.324071
	301.6	3.22533	0.070529	0.0407199	3.35	0.114948	0.0663652	3.40367	0.154277	0.0890718	4.24533	0.0723971	0.0417985	4.889	0.669594	0.38659
	302.12	3.23467	0.0677225	0.0390996	3.342	0.120628	0.0696443	3.40233	0.153722	0.0887512	4.235	0.113934	0.0657799	4.90767	0.711984	0.411064
	302.64	3.235	0.066	0.0381051	3.346	0.103058	0.0595007	3.40433	0.153314	0.0885162	4.32233	0.072968	0.0421281	4.897	0.70771	0.408596
	303.16	3.24233	0.0660631	0.0381415	3.344	0.120112	0.069347	3.40667	0.159939	0.0923406	4.24167	0.138226	0.0798046	4.848	0.244743	0.141302
	303.68	3.23033	0.0625646	0.0361217	3.33333	0.125437	0.0724208	3.39733	0.14526	0.0838656	4.23533	0.052634	0.0303882	4.70833	0.641038	0.370104
	304.2	3.23633	0.0670099	0.0386882	3.352	0.122111	0.0705006	3.40733	0.154027	0.0889276	4.358	0.15104	0.0872028	4.65833	0.398643	0.230157
	304.72	3.23233	0.0725144	0.0418662	3.349	0.111476	0.064361	3.40067	0.14819	0.0855576	4.20533	0.0565184	0.0326309	4.332	0.296466	0.171165
	305.24	3.23133	0.0536128	0.0309534	3.33867	0.119132	0.0687806	3.402	0.15033	0.0867929	4.243	0.132525	0.0765136	4.417	0.270089	0.155936
	305.76	3.22967	0.0682447	0.0394011	3.33667	0.130936	0.0755961	3.394	0.158357	0.0914276	4.24833	0.140643	0.0812	4.25933	0.141684	0.0818012
	306.28	3.23233	0.0631691	0.0364707	3.34567	0.113725	0.0656591	3.392	0.153052	0.0883648	4.22	0.031607	0.0182483	4.39067	0.225314	0.130085
	306.8	3.22667	0.0666808	0.0384982	3.34233	0.12566	0.0725496	3.39933	0.142283	0.0821469	4.25167	0.117887	0.0680621	4.214	0.0959114	0.0553745
	307.32	3.23167	0.0705715	0.0407445	3.33833	0.114356	0.0660236	3.39367	0.157662	0.0910262	4.352	0.228961	0.132191	4.27633	0.412553	0.238188
	307.84	3.22933	0.0625167	0.036094	3.353	0.113062	0.0652763	3.40467	0.148406	0.0856822	4.164	0.072298	0.0417413	4.366	0.105532	0.0609289
	308.36	3.22167	0.0604676	0.034911	3.333	0.120652	0.0696587	3.40433	0.156427	0.090313	4.26633	0.0871569	0.0503201	4.67733	0.45527	0.26285
	308.88	3.225	0.0701926	0.0405257	3.335	0.128339	0.0740968	3.39767	0.140756	0.0812657	4.117	0.119662	0.0690869	4.49067	0.201207	0.116167
	309.4	3.22733	0.0710375	0.0410135	3.33567	0.109587	0.0632701	3.40633	0.146073	0.0843353	4.36867	0.0369639	0.0213411	4.90767	0.697573	0.402744
	309.92	3.22933	0.0658964	0.0380453	3.339	0.116889	0.0674858	3.38933	0.148894	0.0859638	4.03867	0.0577697	0.0333533	4.73033	0.432262	0.249567
	310.44	3.22	0.071631	0.0413562	3.34233	0.110943	0.0640529	3.398	0.147706	0.085278	4.34567	0.262355	0.151471	4.857	0.284153	0.164056
	310.96	3.22533	0.0700381	0.0404365	3.356	0.125383	0.0723901	3.39733	0.154131	0.0889875	4.21967	0.126021	0.0727584	4.67767	0.43377	0.250437
	311.48	3.216	0.068942	0.0398037	3.32833	0.116131	0.0670481	3.39067	0.145898	0.0842345	4.215	0.126835	0.073228	4.86367	0.559434	0.322989
	312	3.23	0.0630238	0.0363868	3.331	0.112641	0.0650333	3.38467	0.15595	0.0900376	4.05433	0.182083	0.105126	4.441	0.280262	0.16181
	312.52	3.22833	0.0588756	0.0339918	3.34133	0.111074	0.0641283	3.397	0.152247	0.0878996	4.19733	0.122696	0.0708386	4.56833	0.74524	0.430264
	313.04	3.22733	0.0615169	0.0355168	3.346	0.113318	0.0654243	3.38933	0.147599	0.0852161	4.05767	0.172816	0.0997753	4.27233	0.320272	0.184909
	313.56	3.21833	0.0660631	0.0381415	3.331	0.118038	0.0681493	3.42067	0.112447	0.0649213	4.31933	0.134582	0.077701	4.45667	0.108427	0.0626001
	314.08	3.244	0.0592284	0.0341955	3.34067	0.123314	0.0711953	3.39667	0.144742	0.083567	4.162	0.201834	0.116529	4.386	0.127996	0.0738986
	314.6	3.214	0.0622174	0.0359212	3.348	0.10806	0.0623886	3.395	0.143168	0.0826579	4.19833	0.149078	0.0860704	4.399	0.109503	0.0632218
	315.12	3.21167	0.0658357	0.0380102	3.33767	0.125285	0.0723333	3.397	0.140171	0.080928	4.26667	0.357816	0.206585	4.26033	0.410767	0.237156
	315.64	3.232	0.0632139	0.0364966	3.33433	0.115001	0.0663961	3.385	0.150609	0.086954	4.29367	0.19431	0.112185	4.56733	0.25689	0.148315
	316.16	3.226	0.0569561	0.0328836	3.33533	0.119299	0.0688775	3.38633	0.146678	0.0846844	4.10667	0.113707	0.0656489	4.43533	0.625153	0.360932
	316.68	3.22333	0.0640104	0.0369564	3.33367	0.119039	0.0687273	3.39933	0.1432	0.0826767	4.241	0.0933113	0.0538733	4.65367	0.309749	0.178834
	317.2	3.22233	0.0670622	0.0387184	3.33667	0.109874	0.0634359	3.38367	0.151186	0.0872875	4.176	0.0613922	0.0354448	4.32733	0.442811	0.255657
	317.72	3.21133	0.066252	0.0382506	3.33467	0.124685	0.0719869	3.40033	0.151335	0.0873734	4.221	0.0962341	0.0555608	4.313	0.448077	0.258697
	318.24	3.22133	0.0750022	0.0433026	3.342	0.115884	0.0669054	3.38533	0.150514	0.086899	4.17533	0.139378	0.0804701	4.38833	0.504041	0.291008
	318.76	3.22467	0.0665758	0.0384375	3.33067	0.116174	0.0670729	3.39367	0.149403	0.086258	4.196	0.0867583	0.0500899	4.58333	0.4769	0.275338
	319.28	3.21967	0.0590282	0.03408	3.32833	0.119584	0.0690419	3.391	0.155567	0.0898165	4.15533	0.172445	0.0995613	4.30433	0.360991	0.208418
	319.8	3.21567	0.0645161	0.0372484	3.33167	0.108583	0.0626906	3.39267	0.138551	0.0799924	4.22167	0.157128	0.0907181	4.55933	0.637712	0.368183
	320.32	3.22367	0.0600444	0.0346667	3.33433	0.110753	0.0639436	3.394	0.157772	0.0910897	4.04667	0.0911062	0.0526002	4.33567	0.3445	0.198897
	320.84	3.22233	0.0590452	0.0340898	3.34067	0.114474	0.0660917	3.39033	0.158336	0.0914154	4.04833	0.061101	0.0352767	4.38167	0.603056	0.348174
	321.36	3.21267	0.0625167	0.036094	3.328	0.113609	0.0655922	3.39167	0.149119	0.0860936	4.06433	0.17836	0.102976	4.481	0.809735	0.467501
	321.88	3.21833	0.0765136	0.0441752	3.329	0.108678	0.0627455	3.376	0.150263	0.0867544	4.115	0.187214	0.108088	4.28167	0.696006	0.401839
	322.4	3.22467	0.0767876	0.0443333	3.33633	0.112811	0.0651315	3.38267	0.16478	0.0951356	4.16833	0.27225	0.157184	4.59033	1.14376	0.660353
	322.92	3.21833	0.0800146	0.0461964	3.321	0.117043	0.0675747	3.38667	0.157081	0.0906906	4.24233	0.0999817	0.0577244	4.39833	0.762811	0.440409
	323.44	3.21867	0.0471734	0.0272356	3.334	0.118647	0.0685006	3.38	0.15106	0.0872143	4.188	0.157159	0.0907359	4.777	1.3091	0.755809
	323.96	3.217	0.0578187	0.0333816	3.32833	0.120708	0.0696906	3.39067	0.148544	0.0857619	4.27167	0.171039	0.0987494	4.395	0.682012	0.39376
	324.48	3.215	0.0690217	0.0398497	3.33	0.120926	0.0698164	3.38633	0.149507	0.0863179	4.10033	0.231865	0.133867	4.66533	0.772895	0.446231
	325	3.20767	0.0640417	0.0369745	3.32467	0.108302	0.0625282	3.384	0.144665	0.0835225	4.30467	0.141737	0.0818318	4.79967	0.963494	0.556274
	325.52	3.21067	0.0705006	0.0407035	3.33433	0.115941	0.0669386	3.38367	0.138774	0.0801214	4.01233	0.126259	0.0728957	4.21467	0.282072	0.162854
	326.04	3.212	0.0697639	0.0402782	3.33	0.106297	0.0613705	3.38567	0.148736	0.0858726	4.10333	0.105765	0.0610637	4.39267	0.358999	0.207268
	326.56	3.21033	0.0735278	0.0424513	3.326	0.125108	0.0722311	3.40333	0.104006	0.0600481	4.03633	0.232694	0.134346	4.14633	0.0588756	0.0339918
	327.08	3.21267	0.067159	0.0387743	3.32167	0.116423	0.0672169	3.37767	0.159268	0.0919535	4.01467	0.151533	0.0874878	4.17233	0.134812	0.0778339
	327.6	3.21267	0.0620108	0.0358019	3.33833	0.118361	0.0683358	3.38267	0.152395	0.0879855	3.97067	0.0871168	0.0502969	4.092	0.237859	0.137328
	328.12	3.21433	0.0658357	0.0380102	3.325	0.115676	0.0667857	3.379	0.142853	0.0824763	4.12433	0.0151767	0.00876229	4.00233	0.394287	0.227642
	328.64	3.211	0.0667757	0.038553	3.32933	0.119605	0.0690539	3.379	0.144087	0.0831885	4.11567	0.26695	0.154124	4.18567	0.565892	0.326718
	329.16	3.222	0.0718401	0.0414769	3.331	0.115547	0.0667108	3.38367	0.143144	0.0826445	4.01967	0.0355575	0.0205291	4.589	0.264501	0.15271
	329.68	3.20933	0.0775263	0.0447599	3.333	0.128853	0.0743931	3.38867	0.142058	0.0820169	4.16633	0.232152	0.134033	4.22133	0.558287	0.322327
	330.2	3.20233	0.0735142	0.0424434	3.33133	0.12307	0.0710548	3.381	0.148714	0.0858604	3.98633	0.11692	0.0675039	4.32833	0.426207	0.246071
	330.72	3.20367	0.0666058	0.0384549	3.333	0.115104	0.0664555	3.37667	0.146131	0.0843689	4.11733	0.157957	0.0911964	4.518	0.0854576	0.049339
	331.24	3.21	0.0687895	0.0397157	3.32033	0.102344	0.0590884	3.38033	0.157138	0.0907236	4.05533	0.174058	0.100493	4.20067	0.248737	0.143609
	331.76	3.22067	0.0670099	0.0386882	3.32633	0.128438	0.0741537	3.383	0.15106	0.0872143	4.12467	0.225726	0.130323	4.58933	0.304572	0.175845
	332.28	3.21367	0.0676782	0.039074	3.332	0.116202	0.0670895	3.38167	0.146739	0.0847198	4.01433	0.263063	0.15188	4.381	0.484028	0.279454
	332.8	3.211	0.0696348	0.0402036	3.32733	0.114374	0.0660337	3.38333	0.149881	0.0865339	4.103	0.164584	0.0950228	4.17667	0.219901	0.12696
	333.32	3.207	0.0730205	0.0421584	3.326	0.120237	0.069419	3.37633	0.140015	0.080838	3.9	0.154554	0.0892319	4.406	0.5194	0.299876
	333.84	3.209	0.0765049	0.0441701	3.32767	0.119001	0.0687055	3.37833	0.144195	0.0832513	4.096	0.233579	0.134857	4.33333	0.218482	0.126141
	334.36	3.232	0.0645058	0.0372424	3.32733	0.120865	0.0697814	3.381	0.149609	0.0863771	4.158	0.220502	0.127307	4.44533	0.411415	0.237531
	334.88	3.20533	0.0625247	0.0360986	3.319	0.131913	0.0761599	3.372	0.136107	0.0785812	3.88633	0.162004	0.0935331	4.335	0.124109	0.0716543
	335.4	3.21067	0.059096	0.0341191	3.32633	0.114945	0.0663635	3.372	0.145093	0.0837695	4.008	0.156614	0.0904212	4.37333	0.661242	0.381768
	335.92	3.20367	0.06146	0.035484	3.32933	0.112926	0.065198	3.38067	0.148406	0.0856822	3.855	0.191909	0.110799	4.97667	0.423429	0.244467
	336.44	3.20567	0.0708684	0.0409159	3.313	0.120162	0.0693758	3.37567	0.143123	0.0826324	3.94767	0.309613	0.178755	4.226	0.338284	0.195308
	336.96	3.20433	0.0615169	0.0355168	3.333	0.116202	0.0670895	3.376	0.156346	0.0902663	3.884	0.169231	0.0977053	5.04433	0.562851	0.324962
	337.48	3.206	0.0726292	0.0419325	3.321	0.105086	0.0606712	3.377	0.137292	0.0792654	3.987	0.107476	0.0620511	4.536	0.729011	0.420895
	338	3.204	0.073736	0.0425715	3.321	0.11153	0.064392	3.37333	0.141143	0.0814889	3.956	0.146857	0.084788	4.37133	0.396989	0.229202
	338.52	3.20767	0.0690604	0.039872	3.32433	0.10586	0.0611183	3.37633	0.143779	0.0830107	4.13333	0.102256	0.0590377	4.31167	0.503871	0.29091
	339.04	3.21767	0.0635164	0.0366712	3.322	0.113261	0.0653911	3.36533	0.152027	0.0877731	3.89133	0.255206	0.147344	4.54067	0.570447	0.329348
	339.56	3.20933	0.0741979	0.0428382	3.31567	0.115284	0.0665591	3.398	0.119378	0.0689227	4.14733	0.0793872	0.0458342	4.30267	0.261974	0.151251
	340.08	3.20767	0.0700595	0.0404489	3.32	0.122315	0.0706187	3.36333	0.153598	0.0886798	3.99833	0.203866	0.117702	4.57733	0.391704	0.226151
	340.6	3.203	0.0743236	0.0429108	3.33067	0.11773	0.0679714	3.361	0.136704	0.0789261	3.99733	0.134199	0.0774797	4.44233	0.455457	0.262958
	341.12	3.203	0.0652074	0.0376475	3.33467	0.117296	0.0677208	3.36267	0.146977	0.0848574	3.95233	0.131439	0.0758866	4.63833	0.565007	0.326207
	341.64	3.20733	0.0840496	0.0485261	3.33067	0.111541	0.0643981	3.36867	0.158017	0.0912311	3.92233	0.21177	0.122265	4.41767	0.422663	0.244025
	342.16	3.19567	0.0840139	0.0485054	3.32567	0.103645	0.0598396	3.36633	0.150587	0.0869412	3.96767	0.218324	0.126049	4.56267	0.648843	0.37461
	342.68	3.20667	0.0702306	0.0405476	3.31833	0.117364	0.0677602	3.367	0.148819	0.0859205	4.14567	0.146868	0.0847945	4.54067	0.588171	0.339581
	343.2	3.20533	0.0670398	0.0387054	3.32733	0.103036	0.0594876	3.36467	0.144195	0.0832513	3.89367	0.154484	0.0891914	4.87133	1.18815	0.685976
	343.72	3.20667	0.0645936	0.0372931	3.323	0.109302	0.0631057	3.37367	0.14729	0.0850379	4.14	0.16044	0.0926301	4.72567	1.24164	0.716863
	344.24	3.20867	0.0685736	0.039591	3.32567	0.1165	0.0672615	3.369	0.154379	0.089131	3.981	0.382534	0.220856	4.706	1.0052	0.58035
	344.76	3.20567	0.0720578	0.0416026	3.32233	0.120902	0.0698029	3.372	0.154793	0.08937	4.056	0.072808	0.0420357	4.97867	1.55918	0.900191
	345.28	3.19467	0.079689	0.0460085	3.31467	0.12108	0.0699055	3.36767	0.14954	0.0863372	3.93633	0.161593	0.0932958	4.432	0.845761	0.4883
	345.8	3.20167	0.0754343	0.043552	3.30867	0.124275	0.0717503	3.359	0.145626	0.0840773	4.067	0.0087178	0.00503322	4.65067	1.07418	0.620179
	346.32	3.18567	0.0802517	0.0463333	3.31133	0.117296	0.0677208	3.353	0.129569	0.0748064	4.187	0.251251	0.14506	4.282	0.298049	0.172078
	346.84	3.20433	0.0613297	0.0354087	3.32333	0.115794	0.0668539	3.361	0.150522	0.0869042	4.10567	0.100007	0.0577389	4.19733	0.491884	0.28399
	347.36	3.198	0.0596574	0.0344432	3.32233	0.120567	0.0696092	3.36433	0.150341	0.0867993	3.93833	0.116001	0.0669735	4.26067	0.251367	0.145127
	347.88	3.20133	0.0636108	0.0367257	3.327	0.115308	0.0665733	3.36533	0.142072	0.0820251	3.97867	0.241839	0.139626	4.085	0.403598	0.233017
	348.4	3.197	0.074	0.0427239	3.324	0.107893	0.0622923	3.36567	0.140119	0.0808977	3.829	0.119176	0.0688065	4.274	0.61626	0.355798
	348.92	3.193	0.071631	0.0413562	3.32133	0.117373	0.0677651	3.352	0.14683	0.0847722	3.97267	0.0342394	0.0197681	4.264	0.0831625	0.0480139
	349.44	3.20167	0.0700381	0.0404365	3.32067	0.113245	0.0653818	3.361	0.157191	0.0907542	3.834	0.0612127	0.0353412	4.224	0.54368	0.313894
	349.96	3.197	0.0730205	0.0421584	3.312	0.121198	0.0699738	3.364	0.145812	0.0841843	3.863	0.0592706	0.0342199	4.401	0.560543	0.32363
	350.48	3.2	0.0797308	0.0460326	3.31267	0.129276	0.0746376	3.362	0.141269	0.0815618	3.942	0.204727	0.118199	4.12733	0.306976	0.177233
	351	3.19633	0.0768722	0.0443822	3.32467	0.104987	0.0606144	3.36767	0.142567	0.0823111	4.08633	0.143113	0.0826263	4.071	0.197069	0.113778
	351.52	3.20667	0.0741103	0.0427876	3.328	0.10679	0.061655	3.36333	0.153337	0.0885293	3.816	0.0338674	0.0195533	4.15533	0.463786	0.267767
	352.04	3.19733	0.0650641	0.0375648	3.32733	0.111114	0.0641517	3.36633	0.151335	0.0873734	3.96833	0.0809835	0.0467559	4.20667	0.0496622	0.0286725
	352.56	3.198	0.0710845	0.0410406	3.32	0.111862	0.0645833	3.38267	0.0981648	0.0566755	3.883	0.147553	0.08519	4.38067	0.756741	0.436905
	353.08	3.20233	0.0725971	0.0419139	3.31867	0.108445	0.0626108	3.363	0.146503	0.0845833	3.95133	0.184207	0.106352	4.25467	0.39186	0.226241
	353.6	3.19867	0.0735006	0.0424356	3.32367	0.116749	0.0674051	3.35067	0.139432	0.0805012	3.85067	0.0823063	0.0475196	4.56567	0.656374	0.378957
	354.12	3.207	0.0740203	0.0427356	3.312	0.107847	0.0622656	3.35367	0.159105	0.0918592	3.95933	0.0708896	0.0409281	4.24	0.412839	0.238353
	354.64	3.21667	0.0669054	0.0386279	3.325	0.104288	0.0602107	3.363	0.154243	0.0890524	3.95367	0.0725282	0.0418742	4.24	0.528694	0.305241
	355.16	3.20667	0.0722311	0.0417027	3.31033	0.120355	0.069487	3.36367	0.147707	0.0852786	3.97533	0.0906661	0.0523461	4.182	0.556371	0.321221
	355.68	3.19867	0.0705006	0.0407035	3.30867	0.121162	0.0699532	3.354	0.139871	0.0807548	3.82767	0.148527	0.0857522	4.22467	0.682515	0.39405
	356.2	3.195	0.075	0.0433013	3.32567	0.115855	0.0668888	3.35133	0.148998	0.0860239	3.81	0.10022	0.0578619	4.20367	0.544331	0.31427
	356.72	3.20067	0.0790337	0.0456302	3.31967	0.116903	0.067494	3.345	0.149492	0.0863095	3.80033	0.0452143	0.0261045	4.174	0.703428	0.406124
	357.24	3.19367	0.083008	0.0479247	3.31467	0.116363	0.0671822	3.355	0.150808	0.0870689	3.796	0.0981478	0.0566657	4.25333	0.358315	0.206873
	357.76	3.20067	0.0730091	0.0421518	3.318	0.116013	0.0669801	3.35733	0.14223	0.0821164	3.81633	0.106613	0.061553	4.069	0.662525	0.382509
	358.28	3.18833	0.0714306	0.0412405	3.31833	0.109842	0.0634175	3.35167	0.156641	0.0904366	3.759	0.084113	0.0485627	4.23033	0.29003	0.167449
	358.8	3.192	0.0759737	0.0438634	3.316	0.125407	0.072404	3.355	0.148462	0.0857146	3.86167	0.185689	0.107207	4.36467	0.902012	0.520777
	359.32	3.188	0.0612454	0.0353601	3.32667	0.107538	0.0620869	3.361	0.162521	0.0938314	3.72133	0.0972128	0.0561259	4.00833	0.298514	0.172347
	359.84	3.19733	0.0792233	0.0457396	3.317	0.114564	0.0661438	3.35333	0.143326	0.0827493	3.96467	0.255637	0.147592	4.55067	0.530518	0.306295
	360.36	3.2	0.0536749	0.0309892	3.31133	0.123517	0.0713123	3.35933	0.14633	0.0844834	3.62933	0.219819	0.126912	4.131	0.743244	0.429112
	360.88	3.198	0.0579396	0.0334515	3.31567	0.12566	0.0725496	3.35367	0.148581	0.0857833	3.86933	0.117001	0.0675508	4.673	0.681448	0.393434
	361.4	3.19567	0.0690604	0.039872	3.31733	0.104882	0.0605539	3.35867	0.147127	0.0849438	3.78267	0.12055	0.0695996	4.46667	0.928285	0.535945
	361.92	3.19767	0.0700024	0.0404159	3.31567	0.109865	0.0634306	3.355	0.153873	0.0888388	3.90267	0.291906	0.168532	4.41133	0.609187	0.351714
	362.44	3.207	0.0805047	0.0464794	3.318	0.112468	0.0649333	3.36033	0.149323	0.0862116	3.71967	0.16901	0.0975779	4.44267	0.673131	0.388632
	362.96	3.19467	0.0849725	0.0490589	3.322	0.115378	0.0666133	3.358	0.150808	0.0870689	3.89467	0.47648	0.275096	4.32467	0.650233	0.375412
	363.48	3.19367	0.070946	0.0409607	3.30867	0.128243	0.0740413	3.34633	0.14633	0.0844834	3.756	0.189198	0.109234	4.27567	0.399307	0.23054
	364	3.19033	0.0845596	0.0488205	3.323	0.107847	0.0622656	3.35633	0.147517	0.0851691	3.70533	0.171133	0.0988034	4.24967	0.617694	0.356626
	364.52	3.18733	0.0900074	0.0519658	3.318	0.10714	0.0618574	3.346	0.152915	0.0882855	3.746	0.156694	0.0904673	4.22133	0.466539	0.269356
	365.04	3.19267	0.0616468	0.0355918	3.31567	0.106327	0.0613877	3.357	0.140823	0.081304	3.63867	0.223657	0.129128	4.07367	0.406794	0.234863
	365.56	3.199	0.0780833	0.0450814	3.31033	0.120268	0.0694366	3.37067	0.104136	0.060123	3.80767	0.0855005	0.0493637	4.14167	0.579424	0.334531
	366.08	3.188	0.0811665	0.0468615	3.3	0.116202	0.0670895	3.35033	0.151672	0.0875678	3.62933	0.196638	0.113529	4.04467	0.400642	0.231311
	366.6	3.18467	0.0625806	0.0361309	3.311	0.126444	0.0730023	3.34833	0.138392	0.0799006	3.77467	0.13456	0.0776881	4.03367	0.384175	0.221803
	367.12	3.19333	0.0737586	0.0425846	3.31767	0.121989	0.0704304	3.353	0.150223	0.0867314	3.51467	0.057977	0.033473	3.82933	0.421118	0.243133
	367.64	3.18833	0.0653095	0.0377065	3.30967	0.110564	0.063834	3.34467	0.146848	0.0847827	3.75733	0.106651	0.0615747	4.191	0.407868	0.235482
	368.16	3.202	0.072519	0.0418688	3.32333	0.112117	0.0647311	3.34567	0.1462	0.0844084	3.58833	0.0591805	0.0341679	3.723	0.27611	0.159412
	368.68	3.187	0.0680221	0.0392726	3.31367	0.105628	0.0609845	3.349	0.145093	0.0837695	3.597	0.0775435	0.0447698	4.39933	1.04007	0.600487
	369.2	3.18233	0.0704651	0.0406831	3.317	0.109713	0.063343	3.34633	0.143587	0.0829002	3.654	0.151555	0.0875005	3.679	0.395526	0.228357
	369.72	3.19933	0.0523673	0.0302343	3.30833	0.106105	0.0612599	3.332	0.141099	0.0814637	3.76567	0.163084	0.0941565	4.68767	0.76673	0.442672
	370.24	3.18533	0.0730365	0.0421677	3.31467	0.115976	0.0669585	3.348	0.151812	0.0876489	3.61833	0.00635085	0.00366667	4.07133	0.621619	0.358892
	370.76	3.192	0.0701926	0.0405257	3.31133	0.121344	0.0700579	3.34567	0.159237	0.0919354	3.685	0.241622	0.1395	4.71067	1.06465	0.614675
	371.28	3.191	0.0677717	0.039128	3.31033	0.111132	0.0641621	3.34467	0.152395	0.0879855	3.66933	0.134031	0.0773829	4.38467	0.77189	0.445651
	371.8	3.195	0.0735051	0.0424382	3.31267	0.111635	0.0644524	3.357	0.15033	0.0867929	3.68033	0.158648	0.0915957	4.78267	1.18562	0.684519
	372.32	3.18767	0.062043	0.0358205	3.309	0.118507	0.0684203	3.35	0.150907	0.0871263	3.70867	0.180948	0.104471	4.05333	0.826458	0.477156
	372.84	3.18933	0.0751421	0.0433833	3.31333	0.105874	0.0611265	3.33933	0.148675	0.0858377	3.76867	0.246833	0.142509	4.489	1.07076	0.618206
	373.36	3.18333	0.0823974	0.0475722	3.312	0.117222	0.0676782	3.34133	0.141991	0.0819783	3.82133	0.353726	0.204224	3.86067	0.658464	0.380164
	373.88	3.193	0.0781729	0.0451331	3.32267	0.119035	0.0687249	3.342	0.149067	0.0860639	3.86867	0.139228	0.0803831	4.27	0.963593	0.556331
	374.4	3.18667	0.0792233	0.0457396	3.313	0.105929	0.0611583	3.345	0.143262	0.0827124	3.835	0.227699	0.131462	3.73667	0.417235	0.240891
	374.92	3.196	0.0622174	0.0359212	3.306	0.123438	0.0712671	3.345	0.141099	0.0814637	3.63633	0.110641	0.0638784	4.037	1.12135	0.647412
	375.44	3.18967	0.065041	0.0375514	3.30867	0.114858	0.0663132	3.34333	0.143075	0.0826041	3.97533	0.0450037	0.0259829	3.52867	0.237159	0.136924
	375.96	3.18333	0.0668905	0.0386192	3.31233	0.11576	0.066834	3.34233	0.148156	0.0855382	3.67033	0.110799	0.0639696	3.71167	0.774972	0.44743
	376.48	3.18633	0.0748487	0.0432139	3.31133	0.122317	0.0706195	3.34567	0.150524	0.0869048	3.95967	0.160004	0.0923784	3.81933	0.19262	0.111209
	377	3.18633	0.0680172	0.0392697	3.315	0.106888	0.0617117	3.329	0.148233	0.0855823	3.56367	0.0955528	0.0551674	3.71833	0.604292	0.348888
	377.52	3.18533	0.069515	0.0401345	3.30933	0.105377	0.0608395	3.34333	0.151925	0.0877142	3.76	0.164015	0.0946942	4.038	0.733867	0.423698
	378.04	3.191	0.065	0.0375278	3.31433	0.112722	0.0650803	3.348	0.148	0.0854478	3.584	0.132072	0.0762518	3.871	0.521716	0.301213
	378.56	3.18933	0.0901628	0.0520555	3.30867	0.122826	0.0709139	3.37067	0.108154	0.0624429	3.71067	0.165718	0.0956771	4.178	0.225222	0.130032
	379.08	3.184	0.0605062	0.0349333	3.314	0.112468	0.0649333	3.34167	0.148534	0.0857561	3.62133	0.0899018	0.0519048	3.713	0.53858	0.310949
	379.6	3.19167	0.0732826	0.0423097	3.31467	0.109418	0.0631726	3.33833	0.151925	0.0877142	3.65833	0.196358	0.113367	4.067	0.0875043	0.0505206
	380.12	3.18867	0.0785897	0.0453738	3.30467	0.113474	0.0655142	3.34433	0.149373	0.0862406	3.71533	0.337131	0.194643	3.70533	0.49979	0.288554
	380.64	3.19033	0.0748487	0.0432139	3.31167	0.108611	0.0627065	3.338	0.148647	0.0858215	3.801	0.325295	0.187809	3.98033	0.0859787	0.0496398
	381.16	3.192	0.0716868	0.0413884	3.30867	0.122132	0.0705132	3.34367	0.141737	0.0818318	3.58533	0.122022	0.0704494	4.07733	0.638631	0.368714
	381.68	3.18833	0.0785005	0.0453223	3.30567	0.111051	0.0641153	3.339	0.137273	0.0792549	3.68833	0.233731	0.134945	3.713	0.242502	0.140008
	382.2	3.18533	0.0665758	0.0384375	3.308	0.107196	0.0618897	3.34367	0.15253	0.0880631	3.61767	0.220237	0.127154	4.17	0.600202	0.346527
	382.72	3.182	0.0805047	0.0464794	3.317	0.114687	0.0662143	3.34	0.151159	0.0872716	3.70567	0.175449	0.101295	3.76867	0.313723	0.181128
	383.24	3.182	0.0705479	0.0407308	3.3	0.121445	0.0701166	3.337	0.14683	0.0847722	3.71333	0.282854	0.163306	4.354	1.02687	0.592863
	383.76	3.182	0.0753193	0.0434856	3.30633	0.115001	0.0663961	3.344	0.147929	0.0854069	3.64167	0.061101	0.0352767	3.736	0.326881	0.188725
	384.28	3.17833	0.0665758	0.0384375	3.304	0.102781	0.0593408	3.337	0.141067	0.0814453	3.57733	0.141747	0.0818379	4.255	0.994609	0.574238
	384.8	3.20833	0.0879337	0.0507685	3.302	0.116047	0.067	3.338	0.149342	0.0862226	3.86033	0.171039	0.0987494	3.915	0.160533	0.0926841
	385.32	3.18167	0.0843347	0.0486906	3.31367	0.12454	0.0719035	3.342	0.150263	0.0867544	3.52267	0.156988	0.0906373	4.11467	0.784042	0.452667
	385.84	3.18033	0.0797768	0.0460591	3.30667	0.129523	0.0747804	3.33233	0.13903	0.080269	3.88133	0.314421	0.181531	3.876	0.203145	0.117286
	386.36	3.188	0.0717565	0.0414287	3.30267	0.132364	0.0764206	3.33967	0.147297	0.0850418	3.693	0.367286	0.212053	4.286	0.589468	0.34033
	386.88	3.172	0.0719236	0.0415251	3.30733	0.118095	0.0681819	3.33933	0.143336	0.0827553	4.10333	0.325408	0.187874	4.00433	0.330589	0.190866
	387.4	3.18633	0.0678921	0.0391975	3.30233	0.115336	0.0665891	3.33633	0.141143	0.0814889	3.722	0.2411	0.139199	4.18033	0.547473	0.316083
	387.92	3.18267	0.0711149	0.0410582	3.30433	0.114374	0.0660337	3.336	0.148714	0.0858604	3.965	0.0975551	0.0563235	4.02667	0.286779	0.165572
	388.44	3.17567	0.0761074	0.0439406	3.31	0.12579	0.0726246	3.33	0.144665	0.0835225	4.033	0.544649	0.314453	4.20567	0.555601	0.320776
	388.96	3.18067	0.0727072	0.0419775	3.31467	0.118023	0.0681404	3.33933	0.159287	0.0919644	3.99267	0.721073	0.416312	3.91133	0.392102	0.22638
	389.48	3.17533	0.0716752	0.0413817	3.29733	0.124837	0.0720748	3.32967	0.141369	0.0816197	3.75133	0.185861	0.107307	4.208	0.850281	0.49091
	390	3.202	0.0645523	0.0372693	3.311	0.11049	0.0637913	3.33433	0.145775	0.0841632	4.015	0.62662	0.361779	4.107	0.460566	0.265908
	390.52	3.187	0.0745453	0.0430387	3.31033	0.111384	0.0643074	3.33967	0.136592	0.0788613	3.94833	0.369196	0.213155	4.73933	1.22831	0.709164
	391.04	3.179	0.0558301	0.0322335	3.299	0.12278	0.0708872	3.33	0.142524	0.0822861	3.71667	0.167572	0.0967477	4.61333	0.316582	0.182779
	391.56	3.176	0.0705479	0.0407308	3.314	0.113248	0.0653835	3.36833	0.0993596	0.0573653	3.954	0.571053	0.329697	4.72133	1.15306	0.665722
	392.08	3.18	0.0711899	0.0411015	3.299	0.123016	0.0710235	3.334	0.157038	0.0906661	3.65133	0.19948	0.11517	4.184	0.610573	0.352514
	392.6	3.17667	0.0700024	0.0404159	3.30033	0.107784	0.062229	3.33133	0.14304	0.082584	3.869	0.305501	0.176381	4.62767	0.855345	0.493833
	393.12	3.181	0.0776209	0.0448144	3.30767	0.126895	0.0732628	3.33067	0.142247	0.0821266	3.64067	0.257778	0.148828	4.14	0.471815	0.272402
	393.64	3.191	0.075	0.0433013	3.30767	0.104083	0.0600925	3.32267	0.149296	0.0861962	3.61433	0.273323	0.157803	4.73167	1.23983	0.715816
	394.16	3.19767	0.0645316	0.0372574	3.30767	0.111689	0.0644834	3.334	0.148233	0.0855823	3.58667	0.0618897	0.035732	4.69033	1.34753	0.777998
	394.68	3.18033	0.0660404	0.0381284	3.30233	0.120567	0.0696092	3.33433	0.153575	0.0886667	3.60967	0.0757188	0.0437163	4.51367	1.11224	0.642152
	395.2	3.18367	0.0695294	0.0401428	3.30567	0.114177	0.06592	3.33333	0.151876	0.0876857	3.70267	0.180948	0.104471	5.203	1.89898	1.09638
	395.72	3.18867	0.0795885	0.0459505	3.30167	0.108048	0.0623814	3.335	0.142524	0.0822861	3.658	0.266771	0.154021	4.6	0.995906	0.574986
	396.24	3.18367	0.0645006	0.0372395	3.30667	0.116212	0.0670953	3.33	0.136517	0.0788184	3.678	0.207805	0.119976	4.888	1.79696	1.03747
	396.76	3.18267	0.0692917	0.0400056	3.29667	0.113386	0.0654633	3.32767	0.140201	0.0809451	3.629	0.341776	0.197325	4.672	0.998188	0.576304
	397.28	3.18867	0.0600028	0.0346426	3.292	0.119486	0.0689855	3.32533	0.148352	0.0856511	3.53433	0.184717	0.106646	4.38567	0.991017	0.572164
	397.8	3.18967	0.0715285	0.041297	3.30233	0.110749	0.0639409	3.32867	0.140998	0.081405	3.49033	0.0740968	0.0427798	4.60667	0.863288	0.49842
	398.32	3.185	0.0608933	0.0351568	3.301	0.102621	0.0592481	3.329	0.141269	0.0815618	3.659	0.205468	0.118627	4.07933	0.516202	0.298029
	398.84	3.19167	0.0675302	0.0389886	3.30667	0.116363	0.0671822	3.32667	0.141747	0.0818379	3.54467	0.0607152	0.0350539	4.335	0.783006	0.452069
	399.36	3.17533	0.0785005	0.0453223	3.30067	0.116475	0.0672466	3.32767	0.154846	0.0894005	3.605	0.0257099	0.0148436	4.18467	0.690953	0.398922
	399.88	3.17567	0.0825126	0.0476387	3.303	0.112947	0.0652099	3.32467	0.142991	0.0825557	3.76333	0.137122	0.0791672	4.17333	0.636623	0.367555
	400.4	3.18033	0.0605833	0.0349778	3.302	0.105133	0.0606987	3.325	0.141672	0.0817945	3.62	0.142334	0.0821766	4.254	0.580369	0.335076
	400.92	3.17833	0.0635007	0.0366621	3.294	0.115581	0.0667308	3.33033	0.150879	0.0871098	3.758	0.168876	0.0975004	4.17333	0.894425	0.516397
	401.44	3.19267	0.0705715	0.0407445	3.30967	0.109861	0.063428	3.32633	0.156027	0.0900821	3.64867	0.098764	0.0570214	4.14233	0.447549	0.258393
	401.96	3.172	0.0745453	0.0430387	3.29633	0.118492	0.0684113	3.33367	0.145136	0.0837941	3.60567	0.250265	0.14449	4.13233	0.870967	0.502853
	402.48	3.183	0.0786193	0.0453909	3.298	0.113027	0.0652559	3.329	0.157953	0.0911939	3.55167	0.0910073	0.0525431	4.39067	0.830106	0.479262
	403	3.176	0.079925	0.0461447	3.30033	0.108487	0.0626347	3.321	0.143259	0.0827103	3.743	0.395014	0.228061	3.90733	1.1426	0.65968
	403.52	3.183	0.0615549	0.0355387	3.304	0.106715	0.0616117	3.331	0.150622	0.0869617	3.49767	0.185495	0.107095	4.406	0.838286	0.483985
	404.04	3.181	0.0699357	0.0403774	3.30433	0.116663	0.0673556	3.32633	0.150533	0.0869106	3.88133	0.282072	0.162854	4.83133	1.34616	0.777206
	404.56	3.17933	0.0615332	0.0355262	3.30433	0.120259	0.0694318	3.34633	0.0979864	0.0565725	3.52733	0.152834	0.0882389	4.08233	0.391031	0.225762
	405.08	3.18567	0.0712905	0.0411596	3.302	0.102937	0.0594306	3.31267	0.150733	0.0870255	3.509	0.20266	0.117006	4.98533	1.681	0.970525
	405.6	3.18067	0.0875233	0.0505316	3.29733	0.120338	0.0694774	3.32367	0.150537	0.0869125	3.508	0.0852467	0.0492172	3.82267	0.649662	0.375082
	406.12	3.17967	0.0670099	0.0386882	3.306	0.115104	0.0664555	3.331	0.145248	0.083859	3.47067	0.0950596	0.0548827	4.793	1.37055	0.791288
	406.64	3.181	0.0600083	0.0346458	3.29567	0.11544	0.0666492	3.31433	0.154565	0.0892381	3.508	0.195745	0.113013	4.346	0.828747	0.478477
	407.16	3.17667	0.0645781	0.0372842	3.30033	0.120093	0.0693357	3.33233	0.140721	0.0812452	3.56067	0.189062	0.109155	4.153	1.59703	0.922046
	407.68	3.18233	0.0697161	0.0402506	3.29667	0.11845	0.068387	3.328	0.149278	0.0861858	3.70033	0.0274287	0.015836	4.292	0.722247	0.41699
	408.2	3.17467	0.0803762	0.0464052	3.29767	0.111635	0.0644524	3.31433	0.140607	0.0811795	3.801	0.331691	0.191502	4.207	0.619683	0.357774
	408.72	3.17867	0.0665307	0.0384115	3.29733	0.124949	0.0721395	3.31833	0.149754	0.0864607	3.608	0.0922605	0.0532666	4.05967	0.967963	0.558854
	409.24	3.184	0.0835045	0.0482113	3.307	0.117843	0.0680368	3.32167	0.149908	0.0865493	3.80967	0.361156	0.208513	4.49633	1.19274	0.688628
	409.76	3.178	0.0760789	0.0439242	3.30667	0.118496	0.0684138	3.31633	0.14537	0.0839292	3.49433	0.274358	0.158401	3.95	0.267821	0.154626
	410.28	3.185	0.0850353	0.0490951	3.304	0.110964	0.0640651	3.318	0.142281	0.0821462	3.43233	0.282103	0.162872	4.898	2.14059	1.23587
	410.8	3.17367	0.06812	0.0393291	3.30433	0.115678	0.0667866	3.31367	0.140998	0.081405	3.49567	0.304342	0.175712	4.09333	0.515766	0.297778
	411.32	3.18767	0.0725695	0.041898	3.29833	0.108868	0.0628552	3.322	0.145812	0.0841843	3.67	0.260617	0.150467	4.54633	0.924395	0.533699
	411.84	3.18667	0.0611746	0.0353192	3.29633	0.118989	0.0686982	3.31833	0.144376	0.0833553	3.483	0.159226	0.0919293	4.44933	0.94965	0.54828
	412.36	3.18067	0.074036	0.0427447	3.29933	0.119236	0.0688412	3.323	0.141799	0.0818678	3.83267	0.554392	0.320078	4.64167	0.595215	0.343647
	412.88	3.17233	0.074514	0.0430207	3.29533	0.113447	0.0654989	3.32533	0.145789	0.0841711	3.44933	0.0742989	0.0428965	4.709	0.763244	0.440659
	413.4	3.178	0.0693974	0.0400666	3.30233	0.116217	0.0670978	3.32233	0.140344	0.0810274	3.87167	0.667656	0.385471	4.79667	1.10028	0.635249
	413.92	3.176	0.08743	0.0504777	3.29033	0.118001	0.0681281	3.31467	0.155256	0.0896369	3.42267	0.131614	0.0759876	4.528	0.94027	0.542865
	414.44	3.17433	0.0810021	0.0467666	3.301	0.106108	0.0612617	3.31833	0.144195	0.0832513	3.85	0.397999	0.229785	4.33067	1.05112	0.606865
	414.96	3.17667	0.063264	0.0365255	3.29833	0.106566	0.061526	3.31467	0.140158	0.0809204	3.72633	0.131668	0.0760183	4.951	1.19135	0.687829
	415.48	3.17733	0.0761665	0.0439747	3.301	0.111638	0.0644541	3.31933	0.154312	0.0890923	3.80633	0.196021	0.113173	3.71667	0.752347	0.434367
	416	3.17767	0.0610683	0.0352578	3.29	0.112214	0.0647868	3.317	0.137579	0.0794313	4.23467	0.60785	0.350942	5.01067	1.94525	1.12309
	416.52	3.17067	0.074036	0.0427447	3.30867	0.115777	0.0668439	3.31867	0.127594	0.0736667	4.05467	0.425794	0.245832	4.59167	1.60693	0.92776
	417.04	3.17633	0.0843347	0.0486906	3.29333	0.117628	0.0679125	3.31867	0.147079	0.0849163	3.754	0.158187	0.0913291	3.84033	0.435396	0.251376
	417.56	3.17967	0.0752219	0.0434294	3.289	0.124374	0.0718076	3.34967	0.0994451	0.0574147	3.92033	0.567986	0.327927	3.80833	0.32573	0.188061
	418.08	3.17833	0.0835005	0.048209	3.298	0.116349	0.0671739	3.32067	0.153728	0.088755	3.593	0.075505	0.0435928	4.12033	0.765654	0.442051
	418.6	3.18267	0.0671218	0.0387528	3.30667	0.128586	0.0742391	3.318	0.150063	0.0866391	3.75667	0.177644	0.102563	3.71833	0.274644	0.158566
	419.12	3.18167	0.0732757	0.0423058	3.29267	0.116122	0.0670431	3.31867	0.147093	0.0849241	3.562	0.117809	0.0680172	4.94	1.29286	0.746433
	419.64	3.16833	0.0651255	0.0376002	3.304	0.110991	0.0640807	3.32167	0.157513	0.0909402	3.90967	0.280432	0.161908	3.64267	0.276431	0.159598
	420.16	3.19733	0.0772161	0.0445808	3.29667	0.108427	0.0626001	3.31267	0.14414	0.0832193	3.64067	0.337545	0.194881	4.57067	1.48337	0.856426
	420.68	3.17467	0.0790527	0.0456411	3.30167	0.115976	0.0669585	3.31533	0.139633	0.0806171	4.01467	0.293296	0.169334	3.85333	0.499429	0.288345
	421.2	3.166	0.0770779	0.0445009	3.305	0.101237	0.0584494	3.32067	0.148305	0.0856239	3.75533	0.566613	0.327134	4.11467	0.395442	0.228309
	421.72	3.176	0.075505	0.0435928	3.304	0.110368	0.0637207	3.33	0.149452	0.0862863	3.88133	0.228522	0.131937	4.47733	0.788521	0.455253
	422.24	3.16833	0.0705148	0.0407117	3.303	0.112601	0.0650103	3.31833	0.148998	0.0860239	3.933	0.417424	0.241	4.15433	0.638871	0.368852
	422.76	3.184	0.0670224	0.0386954	3.29	0.11166	0.064467	3.31067	0.152834	0.0882389	3.935	0.380472	0.219666	4.13567	0.643752	0.37167
	423.28	3.17467	0.0581406	0.0335675	3.30033	0.135486	0.0782226	3.31533	0.144777	0.0835869	4.311	0.580199	0.334978	3.78267	0.335878	0.19392
	423.8	3.17867	0.0782134	0.0451565	3.29467	0.113778	0.0656895	3.31233	0.146224	0.0844222	4.00533	0.254759	0.147085	4.12433	0.752667	0.434553
	424.32	3.17233	0.0799771	0.0461748	3.29167	0.11898	0.0686934	3.32533	0.137238	0.0792345	3.73133	0.325359	0.187846	3.63267	0.242046	0.139745
	424.84	3.17467	0.0825126	0.0476387	3.30367	0.102163	0.058984	3.316	0.14823	0.0855804	4.01233	0.299674	0.173017	4.152	0.556533	0.321314
	425.36	3.18267	0.0582866	0.0336518	3.29267	0.119939	0.0692467	3.31533	0.154312	0.0890923	3.98667	0.314071	0.181329	3.90267	0.657534	0.379627
	425.88	3.17967	0.0690024	0.0398386	3.298	0.115948	0.0669428	3.31733	0.13955	0.0805695	3.67667	0.319256	0.184322	4.11567	0.707289	0.408353
	426.4	3.17733	0.0685152	0.0395573	3.301	0.106925	0.0617333	3.31433	0.144569	0.0834672	4.09467	0.652327	0.376621	4.09433	0.492326	0.284245
	426.92	3.173	0.0780769	0.0450777	3.287	0.110964	0.0640651	3.32133	0.149219	0.0861517	3.98967	0.542297	0.313095	4.42333	1.12122	0.647334
	427.44	3.173	0.0695485	0.0401539	3.304	0.112054	0.0646942	3.31867	0.146739	0.0847198	3.73633	0.359981	0.207835	3.98833	0.626958	0.361974
	427.96	3.17567	0.0730091	0.0421518	3.29567	0.107034	0.0617963	3.31467	0.148305	0.0856239	3.81	0.556288	0.321173	4.69267	1.37409	0.793329
	428.48	3.175	0.0783071	0.0452106	3.29533	0.118682	0.0685209	3.31	0.146932	0.0848312	3.81667	0.166055	0.095872	3.99433	0.885712	0.511366
	429	3.17467	0.0740968	0.0427798	3.31	0.123454	0.0712765	3.29967	0.145332	0.0839074	3.63533	0.223467	0.129019	4.164	0.898202	0.518577
	429.52	3.174	0.0713933	0.0412189	3.30267	0.105292	0.0607902	3.316	0.141099	0.0814637	3.91533	0.578692	0.334108	3.824	0.838843	0.484306
	430.04	3.178	0.0626019	0.0361432	3.285	0.109914	0.0634586	3.315	0.153795	0.0887938	3.72567	0.0598777	0.0345704	4.28367	1.09865	0.634304
	430.56	3.17267	0.0626844	0.0361909	3.287	0.122192	0.0705479	3.341	0.0896883	0.0517816	4.06567	0.699229	0.4037	3.56	0.574947	0.331946
	431.08	3.16267	0.0805316	0.0464949	3.28567	0.121332	0.0700508	3.31433	0.159004	0.0918011	3.49467	0.0927434	0.0535454	3.95333	0.811225	0.468361
	431.6	3.17233	0.0802517	0.0463333	3.294	0.112343	0.0648614	3.31433	0.1465	0.084582	4.24567	0.643006	0.37124	3.631	0.657945	0.379864
	432.12	3.16767	0.0790021	0.0456119	3.29667	0.123662	0.0713964	3.31367	0.1485	0.0857367	3.34567	0.0372066	0.0214813	3.65967	0.544886	0.31459

## Sheet: supp fig1
5-HT %
Collagène µg/mL
0	0.25	5	25
100	114	202	224
100	139	330	451
100	137	243	426
100	242	470	311
100	286	175	362
100	184	386	446
100	183.667	301	370
0	67.6777	114.602	89.8154
6	6	6	6
0	27.6293	46.786	36.667
PF4 %
100	124	630	725
100	138	434	363
100	133	501	298
100	160	195	306
100	126	232	819
100	1404	159	176
100	151	157	170
100	112	223	303
100	112	276	321
100	122
100	167
100	249.909	311.889	386.778
0	383.205	168.993	228.842
0	115.541	56.331	76.2805
ATP %
100	118.85	86.387	412.04
100	103.96	313.33	285.17
100	163	630.42	174
100	253	186	125
100	130	147	184
100	115	204	235
100	114	157	197
100	87	138	192
100	110	194	144
100	131	60	150
100	143	176
100	120	186
100	167
100	119
100	138
100	253
100	183
100	110
100	91
100	106
100	239
100	142.61	206.511	209.821
0	50.2748	147.595	84.8144
0	10.9709	42.6069	26.8207

## Sheet: supp fig2
	PLT chargées	Tp Réaction						Thrombine 0,05nM						Thrombine 0,5nM						Thrombine 5nM
					Mean	SD	SEM				Mean	SD	SEM				Mean	SD	SEM				Mean	SD	SEM
Time (sec)	0	2.775	2.86	2.857	2.83067	0.0482321	0.0278468	2.87	2.851	2.877	2.866	0.0134536	0.00776745	2.627	2.727	2.87	2.74133	0.122132	0.0705132	2.778	2.743	2.672	2.731	0.0540093	0.0311823
	0.58	2.723	2.787	2.797	2.769	0.0401497	0.0231805	2.865	2.837	2.843	2.84833	0.0147422	0.00851143	2.588	2.69	2.8	2.69267	0.106025	0.0612137	2.762	2.716	2.649	2.709	0.0568243	0.0328075
	1.16	2.68	2.762	2.781	2.741	0.0536749	0.0309892	2.857	2.809	2.825	2.83033	0.0244404	0.0141107	2.578	2.684	2.797	2.68633	0.109519	0.0632306	2.731	2.696	2.625	2.684	0.0540093	0.0311823
	1.74	2.682	2.738	2.746	2.722	0.0348712	0.0201329	2.844	2.785	2.823	2.81733	0.0299054	0.0172659	2.578	2.677	2.795	2.68333	0.108639	0.0627225	2.714	2.714	2.625	2.68433	0.0513842	0.0296667
	2.32	2.698	2.735	2.752	2.72833	0.0276104	0.0159409	2.854	2.787	2.808	2.81633	0.0342685	0.019785	2.579	2.702	2.781	2.68733	0.101796	0.0587717	2.729	2.685	2.607	2.67367	0.0617846	0.0356713
	2.9	2.699	2.74	2.726	2.72167	0.0208407	0.0120324	2.828	2.779	2.803	2.80333	0.0245017	0.0141461	2.586	2.66	2.772	2.67267	0.0936447	0.0540658	2.722	2.685	2.588	2.665	0.0692026	0.0399541
	3.48	2.7	2.724	2.743	2.72233	0.0215484	0.012441	2.844	2.78	2.797	2.807	0.0331512	0.0191398	2.565	2.679	2.776	2.67333	0.105614	0.0609763	2.721	2.693	2.587	2.667	0.0706824	0.0408085
	4.06	2.699	2.724	2.736	2.71967	0.0188768	0.0108985	2.85	2.779	2.799	2.80933	0.0366106	0.0211371	2.568	2.681	2.79	2.67967	0.111006	0.0640893	2.7	2.666	2.593	2.653	0.0546717	0.0315647
	4.64	2.713	2.736	2.732	2.727	0.0122882	0.0070946	2.838	2.77	2.789	2.799	0.0350856	0.0202567	2.565	2.69	2.766	2.67367	0.101491	0.0585956	2.7	2.667	2.579	2.64867	0.0625486	0.0361125
	5.22	2.711	2.731	2.74	2.72733	0.0148436	0.00856997	2.837	2.771	2.784	2.79733	0.0349619	0.0201853	2.564	2.661	2.768	2.66433	0.102041	0.0589133	2.708	2.67	2.577	2.65167	0.0673968	0.0389116
	5.8	2.708	2.732	2.739	2.72633	0.0162583	0.00938675	2.834	2.741	2.782	2.78567	0.0466083	0.0269093	2.55	2.646	2.77	2.65533	0.110297	0.0636798	2.708	2.676	2.572	2.652	0.0711056	0.0410528
	6.38	2.713	2.706	2.716	2.71167	0.0051316	0.00296273	2.838	2.749	2.794	2.79367	0.0445009	0.0256926	2.561	2.682	2.756	2.66633	0.0984395	0.0568341	2.701	2.659	2.574	2.64467	0.0647019	0.0373556
	6.96	2.695	2.717	2.7	2.704	0.0115326	0.00665833	2.839	2.744	2.775	2.786	0.0484458	0.0279702	2.552	2.653	2.763	2.656	0.105532	0.0609289	2.7	2.665	2.576	2.647	0.0639296	0.0369098
	7.54	2.707	2.721	2.713	2.71367	0.00702377	0.00405518	2.838	2.766	2.758	2.78733	0.0440606	0.0254384	2.552	2.675	2.758	2.66167	0.103645	0.0598396	2.707	2.658	2.571	2.64533	0.0688791	0.0397674
	8.12	2.713	2.704	2.719	2.712	0.00754983	0.0043589	2.842	2.759	2.778	2.793	0.0434856	0.0251064	2.559	2.666	2.768	2.66433	0.10451	0.0603389	2.711	2.664	2.571	2.64867	0.0712484	0.0411353
	8.7	2.704	2.705	2.728	2.71233	0.0135769	0.00783865	2.829	2.751	2.768	2.78267	0.0410163	0.0236807	2.542	2.641	2.773	2.652	0.115892	0.0669104	2.698	2.672	2.567	2.64567	0.0693566	0.040043
	9.28	2.708	2.704	2.706	2.706	0.002	0.0011547	2.824	2.737	2.776	2.779	0.0435775	0.0251595	2.555	2.655	2.766	2.65867	0.105548	0.060938	2.711	2.671	2.567	2.64967	0.0743326	0.0429159
	9.86	2.708	2.72	2.712	2.71333	0.0061101	0.00352767	2.832	2.745	2.753	2.77667	0.0480867	0.0277629	2.545	2.65	2.757	2.65067	0.106002	0.0612	2.691	2.67	2.562	2.641	0.069217	0.0399625
	10.44	2.715	2.699	2.702	2.70533	0.0085049	0.00491031	2.829	2.731	2.763	2.77433	0.0499733	0.0288521	2.558	2.686	2.76	2.668	0.102196	0.0590028	2.717	2.648	2.574	2.64633	0.0715146	0.041289
	11.02	2.708	2.703	2.712	2.70767	0.00450925	0.00260342	2.842	2.73	2.759	2.777	0.0581292	0.0335609	2.545	2.657	2.745	2.649	0.10024	0.0578734	2.703	2.674	2.563	2.64667	0.0738941	0.0426628
	11.6	2.719	2.699	2.705	2.70767	0.0102632	0.00592546	2.839	2.793	2.748	2.79333	0.0455009	0.02627	2.545	2.67	2.758	2.65767	0.107034	0.0617963	2.702	2.654	2.558	2.638	0.0733212	0.042332
	12.18	2.723	2.729	2.703	2.71833	0.0136137	0.00785988	2.838	2.756	2.762	2.78533	0.0457092	0.0263902	2.551	2.646	2.758	2.65167	0.103616	0.0598229	2.698	2.644	2.551	2.631	0.0743572	0.0429302
	12.76	2.712	2.689	2.702	2.701	0.0115326	0.00665833	2.845	2.749	2.758	2.784	0.0530189	0.0306105	2.538	2.659	2.753	2.65	0.107782	0.0622281	2.708	2.672	2.55	2.64333	0.082809	0.0478098
	13.34	2.722	2.695	2.705	2.70733	0.0136504	0.00788106	2.844	2.754	2.763	2.787	0.0495681	0.0286182	2.553	2.734	2.752	2.67967	0.110065	0.0635461	2.709	2.628	2.552	2.62967	0.0785133	0.0453297
	13.92	2.72	2.698	2.697	2.705	0.013	0.00750555	2.846	2.765	2.749	2.78667	0.0520032	0.0300241	2.549	2.645	2.762	2.652	0.106672	0.0615873	2.722	2.655	2.564	2.647	0.0793032	0.0457857
	14.5	2.719	2.702	2.715	2.712	0.00888819	0.0051316	2.851	2.756	2.747	2.78467	0.0576223	0.0332683	2.544	2.639	2.761	2.648	0.10878	0.0628039	2.709	2.662	2.551	2.64067	0.0811316	0.0468413
	15.08	2.732	2.7	2.705	2.71233	0.0172143	0.0099387	2.834	2.744	2.764	2.78067	0.0472582	0.0272845	2.546	2.679	2.756	2.66033	0.106237	0.0613361	2.71	2.642	2.549	2.63367	0.0808229	0.0466631
	15.66	2.736	2.701	2.71	2.71567	0.0181751	0.0104934	2.869	2.742	2.744	2.785	0.072753	0.042004	2.552	2.65	2.763	2.655	0.105589	0.0609617	2.718	2.658	2.568	2.648	0.0754983	0.043589
	16.24	2.741	2.704	2.696	2.71367	0.0240069	0.0138604	2.849	2.747	2.765	2.787	0.0544426	0.0314325	2.542	2.681	2.765	2.66267	0.112625	0.0650239	2.716	2.634	2.553	2.63433	0.0815005	0.0470543
	16.82	2.738	2.695	2.704	2.71233	0.0226789	0.0130937	2.863	2.743	2.751	2.78567	0.067092	0.0387356	2.546	2.672	2.773	2.66367	0.113729	0.0656616	2.708	2.651	2.564	2.641	0.072519	0.0418688
	17.4	2.727	2.722	2.702	2.717	0.0132288	0.00763763	2.858	2.76	2.757	2.79167	0.0574659	0.033178	2.554	2.662	2.768	2.66133	0.107002	0.0617774	2.707	2.641	2.543	2.63033	0.0825187	0.0476422
	17.98	2.726	2.72	2.708	2.718	0.00916515	0.0052915	2.862	2.745	2.761	2.78933	0.0634376	0.0366257	2.541	2.643	2.77	2.65133	0.114727	0.0662378	2.713	2.653	2.548	2.638	0.0835165	0.0482183
	18.56	2.743	2.707	2.719	2.723	0.0183303	0.010583	2.848	2.745	2.761	2.78467	0.0554286	0.0320017	2.577	2.662	2.762	2.667	0.0926013	0.0534634	2.707	2.655	2.551	2.63767	0.0794313	0.0458597
	19.14	2.739	2.712	2.723	2.72467	0.0135769	0.00783865	2.873	2.758	2.76	2.797	0.0658255	0.0380044	2.556	2.651	2.787	2.66467	0.116105	0.0670332	2.723	2.629	2.553	2.635	0.0851587	0.0491664
	19.72	2.737	2.714	2.715	2.722	0.013	0.00750555	2.869	2.75	2.771	2.79667	0.0635164	0.0366712	2.544	2.655	2.773	2.65733	0.114518	0.0661169	2.752	2.648	2.553	2.651	0.0995339	0.0574659
	20.3	2.738	2.723	2.723	2.728	0.00866025	0.005	2.873	2.753	2.749	2.79167	0.0704651	0.0406831	2.565	2.673	2.779	2.67233	0.107002	0.0617774	2.723	2.64	2.552	2.63833	0.0855122	0.0493705
	20.88	2.753	2.735	2.718	2.73533	0.0175024	0.010105	2.866	2.763	2.762	2.797	0.0597578	0.0345012	2.554	2.651	2.788	2.66433	0.117568	0.0678782	2.717	2.636	2.548	2.63367	0.0845242	0.0488
	21.46	2.758	2.737	2.727	2.74067	0.0158219	0.00913479	2.876	2.774	2.767	2.80567	0.0610109	0.0352247	2.555	2.658	2.775	2.66267	0.110074	0.0635514	2.724	2.655	2.55	2.643	0.0876185	0.0505866
	22.04	2.746	2.736	2.722	2.73467	0.0120554	0.0069602	2.876	2.758	2.767	2.80033	0.0656836	0.0379224	2.574	2.67	2.782	2.67533	0.104103	0.0601036	2.726	2.659	2.571	2.652	0.0777367	0.0448813
	22.62	2.777	2.728	2.74	2.74833	0.0255408	0.014746	2.887	2.765	2.782	2.81133	0.0660782	0.0381503	2.582	2.671	2.796	2.683	0.107503	0.0620672	2.719	2.647	2.565	2.64367	0.0770541	0.0444872
	23.2	2.77	2.745	2.732	2.749	0.0193132	0.0111505	2.885	2.774	2.765	2.808	0.0668356	0.0385876	2.557	2.641	2.803	2.667	0.125044	0.0721942	2.729	2.646	2.559	2.64467	0.0850078	0.0490793
	23.78	2.757	2.755	2.736	2.74933	0.0115902	0.00669162	2.889	2.754	2.781	2.808	0.0714353	0.0412432	2.582	2.665	2.795	2.68067	0.107361	0.0619848	2.736	2.657	2.565	2.65267	0.0855823	0.049411
	24.36	2.771	2.761	2.736	2.756	0.0180278	0.0104083	2.904	2.774	2.77	2.816	0.0762365	0.0440151	2.577	2.676	2.802	2.685	0.11277	0.0651076	2.72	2.662	2.567	2.64967	0.077242	0.0445957
	24.94	2.776	2.752	2.748	2.75867	0.0151438	0.00874325	2.895	2.781	2.789	2.82167	0.0636344	0.0367393	2.553	2.667	2.802	2.674	0.124648	0.0719653	2.733	2.654	2.571	2.65267	0.0810082	0.0467701
	25.52	2.78	2.761	2.738	2.75967	0.0210317	0.0121427	2.896	2.788	2.781	2.82167	0.0644696	0.0372216	2.575	2.686	2.809	2.69	0.117051	0.0675796	2.763	2.677	2.567	2.669	0.0982446	0.0567215
	26.1	2.78	2.757	2.762	2.76633	0.0120968	0.00698411	2.904	2.823	2.769	2.832	0.0679485	0.0392301	2.575	2.679	2.802	2.68533	0.113632	0.0656057	2.746	2.665	2.575	2.662	0.0855395	0.0493862
	26.68	2.793	2.768	2.751	2.77067	0.0211266	0.0121974	2.909	2.775	2.791	2.825	0.0731847	0.0422532	2.576	2.685	2.813	2.69133	0.118627	0.0684893	2.742	2.703	2.578	2.67433	0.0856757	0.0494649
	27.26	2.798	2.779	2.753	2.77667	0.0225906	0.0130427	2.907	2.78	2.788	2.825	0.0711266	0.041065	2.584	2.703	2.824	2.70367	0.120001	0.0692828	2.756	2.701	2.58	2.679	0.0900389	0.051984
	27.84	2.794	2.768	2.743	2.76833	0.0255016	0.0147234	2.923	2.8	2.789	2.83733	0.0743931	0.0429509	2.589	2.791	2.813	2.731	0.123467	0.0712835	2.76	2.676	2.587	2.67433	0.086512	0.0499478
	28.42	2.807	2.774	2.759	2.78	0.0245561	0.0141774	2.925	2.796	2.79	2.837	0.0762693	0.0440341	2.594	2.703	2.821	2.706	0.11353	0.0655464	2.754	2.714	2.589	2.68567	0.0860717	0.0496935
	29	2.801	2.776	2.761	2.77933	0.0202073	0.0116667	2.934	2.793	2.811	2.846	0.0767398	0.0443058	2.583	2.681	2.838	2.70067	0.128633	0.074266	2.768	2.702	2.605	2.69167	0.0819898	0.0473369
	29.58	2.798	2.789	2.786	2.791	0.006245	0.00360555	2.943	2.803	2.802	2.84933	0.0811193	0.0468342	2.599	2.715	2.837	2.717	0.119013	0.068712	2.769	2.692	2.589	2.68333	0.0903124	0.0521419
	30.16	2.811	2.781	2.77	2.78733	0.0212211	0.012252	2.944	2.8	2.811	2.85167	0.0801519	0.0462757	2.602	2.71	2.837	2.71633	0.117628	0.0679125	2.776	2.694	2.576	2.682	0.100539	0.058046
	30.74	2.814	2.782	2.774	2.79	0.021166	0.0122202	2.937	2.813	2.816	2.85533	0.0707413	0.0408425	2.587	2.717	2.837	2.71367	0.125033	0.072188	2.788	2.698	2.601	2.69567	0.0935218	0.0539949
	31.32	2.809	2.795	2.783	2.79567	0.0130128	0.00751295	2.941	2.829	2.804	2.858	0.0729589	0.0421228	2.61	2.724	2.833	2.72233	0.111509	0.0643799	2.799	2.705	2.581	2.695	0.109343	0.0631295
	31.9	2.813	2.804	2.786	2.801	0.0137477	0.00793725	2.956	2.821	2.819	2.86533	0.078526	0.045337	2.608	2.698	2.844	2.71667	0.119102	0.0687637	2.8	2.714	2.617	2.71033	0.0915551	0.0528594
	32.48	2.83	2.811	2.788	2.80967	0.0210317	0.0121427	2.946	2.811	2.813	2.85667	0.0773714	0.0446704	2.6	2.727	2.854	2.727	0.127	0.0733235	2.798	2.716	2.616	2.71	0.0911482	0.0526245
	33.06	2.846	2.807	2.796	2.81633	0.0262742	0.0151694	2.942	2.83	2.816	2.86267	0.0690604	0.039872	2.607	2.731	2.859	2.73233	0.126005	0.0727492	2.803	2.721	2.597	2.707	0.103711	0.0598777
	33.64	2.825	2.806	2.792	2.80767	0.016563	0.00956266	2.969	2.827	2.811	2.869	0.0869713	0.0502129	2.611	2.717	2.857	2.72833	0.123391	0.0712398	2.81	2.707	2.618	2.71167	0.096085	0.0554747
	34.22	2.834	2.812	2.801	2.81567	0.0168028	0.00970109	2.963	2.829	2.817	2.86967	0.0810514	0.0467951	2.619	2.723	2.862	2.73467	0.121919	0.0703902	2.813	2.725	2.603	2.71367	0.105458	0.0608861
	34.8	2.839	2.819	2.807	2.82167	0.0161658	0.00933333	2.978	2.828	2.842	2.88267	0.0828573	0.0478377	2.613	2.729	2.87	2.73733	0.128702	0.0743064	2.804	2.732	2.612	2.716	0.0969948	0.056
	35.38	2.851	2.833	2.829	2.83767	0.0117189	0.00676593	2.962	2.835	2.827	2.87467	0.0757386	0.0437277	2.636	2.736	2.877	2.74967	0.12108	0.0699055	2.801	2.714	2.621	2.712	0.0900167	0.0519711
	35.96	2.865	2.821	2.805	2.83033	0.0310698	0.0179382	2.986	2.848	2.839	2.891	0.0823954	0.047571	2.625	2.729	2.872	2.742	0.124012	0.0715984	2.81	2.743	2.617	2.72333	0.0979915	0.0565754
	36.54	2.86	2.841	2.816	2.839	0.0220681	0.012741	2.98	2.841	2.848	2.88967	0.0783092	0.0452118	2.638	2.759	2.893	2.76333	0.127555	0.073644	2.823	2.735	2.628	2.72867	0.0976542	0.0563807
	37.12	2.848	2.844	2.824	2.83867	0.0128582	0.00742369	2.987	2.856	2.825	2.88933	0.0859903	0.0496465	2.622	2.735	2.874	2.74367	0.126223	0.0728751	2.836	2.742	2.626	2.73467	0.105192	0.0607326
	37.7	2.863	2.837	2.845	2.84833	0.0133167	0.00768838	2.983	2.838	2.847	2.88933	0.0812424	0.0469053	2.624	2.727	2.885	2.74533	0.131462	0.0758998	2.83	2.744	2.639	2.73767	0.0956574	0.0552278
	38.28	2.876	2.864	2.847	2.86233	0.0145717	0.00841295	2.992	2.838	2.853	2.89433	0.0849137	0.0490249	2.646	2.744	2.884	2.758	0.119616	0.0690604	2.828	2.749	2.633	2.73667	0.0980833	0.0566284
	38.86	2.873	2.848	2.83	2.85033	0.0215948	0.0124677	2.986	2.853	2.851	2.89667	0.0773714	0.0446704	2.647	2.766	2.901	2.77133	0.127084	0.073372	2.838	2.75	2.641	2.743	0.0986864	0.0569766
	39.44	2.871	2.847	2.845	2.85433	0.0144684	0.00835331	3.023	2.87	2.852	2.915	0.0939628	0.0542494	2.634	2.749	2.889	2.75733	0.127704	0.07373	2.84	2.742	2.621	2.73433	0.109701	0.063336
	40.02	2.881	2.872	2.838	2.86367	0.0226789	0.0130937	3.013	2.846	2.856	2.905	0.0936643	0.0540771	2.652	2.753	2.914	2.773	0.13214	0.0762911	2.864	2.768	2.65	2.76067	0.107188	0.0618852
	40.6	2.888	2.857	2.841	2.862	0.0238956	0.0137961	3.007	2.927	2.856	2.93	0.0755447	0.0436157	2.646	2.768	2.905	2.773	0.129572	0.0748086	2.834	2.754	2.646	2.74467	0.0943469	0.0544712
	41.18	2.878	2.849	2.837	2.85467	0.0210792	0.0121701	2.985	2.854	2.854	2.89767	0.0756329	0.0436667	2.664	2.748	2.903	2.77167	0.121245	0.0700008	2.855	2.76	2.643	2.75267	0.10619	0.0613089
	41.76	2.889	2.858	2.867	2.87133	0.0159478	0.00920748	3.014	2.855	2.847	2.90533	0.0941931	0.0543824	2.668	2.761	2.926	2.785	0.130664	0.0754387	2.849	2.779	2.657	2.76167	0.0971665	0.0560991
	42.34	2.889	2.846	2.857	2.864	0.0223383	0.012897	3.017	2.876	2.859	2.91733	0.0867314	0.0500744	2.675	2.858	2.925	2.81933	0.129408	0.0747135	2.855	2.754	2.66	2.75633	0.0975209	0.0563037
	42.92	2.878	2.858	2.857	2.86433	0.0118462	0.00683943	3.026	2.86	2.86	2.91533	0.0958401	0.0553333	2.661	2.756	2.924	2.78033	0.133178	0.0768903	2.883	2.78	2.646	2.76967	0.118837	0.0686108
	43.5	2.876	2.848	2.862	2.862	0.014	0.0080829	3.027	2.87	2.873	2.92333	0.0897905	0.0518406	2.682	2.773	2.927	2.794	0.123843	0.0715006	2.867	2.783	2.657	2.769	0.105698	0.0610246
	44.08	2.902	2.875	2.858	2.87833	0.0221886	0.0128106	3.023	2.875	2.858	2.91867	0.0907542	0.052397	2.671	2.784	2.924	2.793	0.12674	0.0731733	2.867	2.765	2.656	2.76267	0.105519	0.0609216
	44.66	2.896	2.871	2.864	2.877	0.0168226	0.00971253	3.004	2.871	2.874	2.91633	0.0759364	0.0438419	2.668	2.776	2.921	2.78833	0.12695	0.0732947	2.876	2.778	2.657	2.77033	0.109701	0.063336
	45.24	2.893	2.868	2.867	2.876	0.0147309	0.0085049	3.02	2.872	2.879	2.92367	0.0835005	0.048209	2.671	2.769	2.93	2.79	0.130771	0.0755006	2.878	2.794	2.67	2.78067	0.104639	0.0604134
	45.82	2.898	2.88	2.863	2.88033	0.0175024	0.010105	3.021	2.875	2.868	2.92133	0.0863848	0.0498743	2.682	2.803	2.931	2.80533	0.124516	0.0718896	2.871	2.805	2.679	2.785	0.09755	0.0563205
	46.4	2.902	2.879	2.876	2.88567	0.0142244	0.00821246	3.021	2.87	2.873	2.92133	0.0863269	0.0498409	2.684	2.77	2.93	2.79467	0.124841	0.0720771	2.869	2.78	2.665	2.77133	0.102276	0.0590489
	46.98	2.896	2.882	2.875	2.88433	0.0106927	0.00617342	3.018	2.884	2.88	2.92733	0.0785451	0.045348	2.679	2.799	2.94	2.806	0.130641	0.0754255	2.876	2.791	2.677	2.78133	0.0998516	0.0576493
	47.56	2.912	2.869	2.879	2.88667	0.0225019	0.0129915	3.032	2.864	2.865	2.92033	0.0967075	0.0558341	2.686	2.794	2.942	2.80733	0.12852	0.0742009	2.883	2.779	2.676	2.77933	0.1035	0.059756
	48.14	2.914	2.866	2.867	2.88233	0.0274287	0.015836	3.032	2.893	2.89	2.93833	0.0811316	0.0468413	2.696	2.782	2.95	2.80933	0.129187	0.0745863	2.885	2.769	2.669	2.77433	0.108099	0.0624108
	48.72	2.911	2.886	2.879	2.892	0.0168226	0.00971253	3.039	2.882	2.871	2.93067	0.0939805	0.0542597	2.691	2.785	2.934	2.80333	0.122533	0.0707445	2.899	2.803	2.68	2.794	0.109777	0.0633798
	49.3	2.915	2.872	2.877	2.888	0.023516	0.0135769	3.036	2.868	2.885	2.92967	0.0924788	0.0533927	2.692	2.792	2.935	2.80633	0.122132	0.0705132	2.878	2.788	2.687	2.78433	0.0955528	0.0551674
	49.88	2.924	2.889	2.877	2.89667	0.0244199	0.0140989	3.032	2.902	2.868	2.934	0.0865563	0.0499733	2.689	2.772	2.947	2.80267	0.131705	0.0760402	2.879	2.803	2.683	2.78833	0.0988197	0.0570536
	50.46	2.914	2.889	2.878	2.89367	0.0184481	0.010651	3.039	2.88	2.887	2.93533	0.0898462	0.0518727	2.676	2.801	2.927	2.80133	0.1255	0.0724577	2.903	2.799	2.685	2.79567	0.109038	0.0629532
	51.04	2.913	2.88	2.885	2.89267	0.0177858	0.0102686	3.052	2.881	2.881	2.938	0.0987269	0.057	2.684	2.815	2.951	2.81667	0.133508	0.0770808	2.887	2.801	2.688	2.792	0.0998048	0.0576223
	51.62	2.917	2.886	2.895	2.89933	0.0159478	0.00920748	3.039	2.904	2.885	2.94267	0.0839663	0.0484779	2.699	2.812	2.958	2.823	0.12985	0.0749689	2.891	2.792	2.685	2.78933	0.103026	0.059482
	52.2	2.931	2.887	2.884	2.90067	0.0263122	0.0151914	3.052	2.892	2.883	2.94233	0.0950807	0.0548948	2.682	2.77	2.955	2.80233	0.139343	0.0804494	2.904	2.805	2.681	2.79667	0.111733	0.0645093
	52.78	2.915	2.945	2.889	2.91633	0.0280238	0.0161795	3.033	2.884	2.895	2.93733	0.0830321	0.0479386	2.698	2.791	2.941	2.81	0.122609	0.0707884	2.909	2.813	2.684	2.802	0.112903	0.0651844
	53.36	2.928	2.894	2.895	2.90567	0.0193477	0.0111704	3.03	2.896	2.892	2.93933	0.0785451	0.045348	2.694	2.81	2.946	2.81667	0.126132	0.0728225	2.899	2.805	2.671	2.79167	0.114583	0.0661547
	53.94	2.938	2.869	2.899	2.902	0.0345977	0.019975	3.041	2.899	2.882	2.94067	0.087306	0.0504061	2.703	2.795	2.965	2.821	0.132921	0.076742	2.895	2.795	2.694	2.79467	0.1005	0.0580239
	54.52	2.923	2.895	2.898	2.90533	0.0153731	0.00887568	3.063	2.914	2.89	2.95567	0.0937248	0.054112	2.71	2.803	2.952	2.82167	0.122075	0.0704801	2.924	2.806	2.692	2.80733	0.116006	0.0669759
	55.1	2.933	2.885	2.883	2.90033	0.0283078	0.0163435	3.062	2.972	2.881	2.97167	0.0905005	0.0522505	2.697	2.787	2.952	2.812	0.129325	0.0746659	2.898	2.799	2.689	2.79533	0.104548	0.060361
	55.68	2.921	2.911	2.89	2.90733	0.0158219	0.00913479	3.034	2.886	2.882	2.934	0.0866256	0.0500133	2.712	2.798	2.95	2.82	0.120516	0.0695797	2.919	2.812	2.706	2.81233	0.1065	0.061488
	56.26	2.938	2.899	2.891	2.90933	0.0251462	0.0145182	3.045	2.895	2.89	2.94333	0.0880814	0.0508538	2.7	2.807	2.96	2.82233	0.130676	0.0754461	2.902	2.79	2.692	2.79467	0.105078	0.0606667
	56.84	2.932	2.913	2.895	2.91333	0.0185023	0.0106823	3.058	2.906	2.894	2.95267	0.0914185	0.0527805	2.7	2.925	2.974	2.86633	0.146118	0.084361	2.911	2.8	2.697	2.80267	0.107025	0.0617909
	57.42	2.93	2.908	2.878	2.90533	0.0261024	0.0150702	3.05	2.895	2.911	2.952	0.0852467	0.0492172	2.71	2.797	2.964	2.82367	0.129083	0.0745259	2.915	2.799	2.7	2.80467	0.107612	0.0621298
	58	2.943	2.897	2.888	2.90933	0.0295014	0.0170326	3.052	2.9	2.903	2.95167	0.0869042	0.0501741	2.71	2.806	2.974	2.83	0.133626	0.0771492	2.902	2.815	2.699	2.80533	0.101845	0.0588
	58.58	2.935	2.885	2.886	2.902	0.0285832	0.0165025	3.045	2.906	2.892	2.94767	0.0845833	0.0488342	2.715	2.825	2.962	2.834	0.123746	0.0714446	2.909	2.809	2.691	2.803	0.109124	0.0630026
	59.16	2.924	2.898	2.886	2.90267	0.0194251	0.0112151	3.065	2.892	2.894	2.95033	0.0993093	0.0573362	2.709	2.787	2.968	2.82133	0.13287	0.0767123	2.905	2.809	2.706	2.80667	0.0995205	0.0574582
	59.74	2.939	2.897	2.88	2.90533	0.0303699	0.0175341	3.054	2.901	2.908	2.95433	0.0863848	0.0498743	2.702	2.795	2.981	2.826	0.14206	0.0820183	2.913	2.8	2.698	2.80367	0.107547	0.0620922
	60.32	2.945	2.9	2.88	2.90833	0.0332916	0.0192209	3.058	2.921	2.896	2.95833	0.0872143	0.0503532	2.725	2.806	2.965	2.832	0.122094	0.0704911	2.927	2.811	2.699	2.81233	0.114006	0.0658213
	60.9	2.933	2.903	2.888	2.908	0.0229129	0.0132288	3.057	2.912	2.895	2.95467	0.08903	0.0514015	2.722	2.809	2.965	2.832	0.123122	0.0710845	2.914	2.81	2.703	2.809	0.105504	0.0609125
	61.48	2.95	2.906	2.891	2.91567	0.0306649	0.0177044	3.049	2.895	2.921	2.955	0.0824379	0.0475955	2.719	2.817	2.963	2.833	0.122784	0.0708896	2.915	2.815	2.69	2.80667	0.112731	0.0650854
	62.06	2.947	2.885	2.874	2.902	0.0393573	0.022723	3.07	2.905	2.9	2.95833	0.0967385	0.055852	2.731	2.817	2.966	2.838	0.118899	0.0686464	2.911	2.818	2.702	2.81033	0.104711	0.0604548
	62.64	2.932	2.899	2.889	2.90667	0.0225019	0.0129915	3.059	2.91	2.906	2.95833	0.0872028	0.0503466	2.718	2.806	2.97	2.83133	0.127896	0.0738407	2.907	2.804	2.701	2.804	0.103	0.0594671
	63.22	2.932	2.908	2.894	2.91133	0.019218	0.0110955	3.05	2.906	2.916	2.95733	0.0804073	0.0464232	2.735	2.797	2.962	2.83133	0.11733	0.0677405	2.92	2.809	2.69	2.80633	0.115023	0.0664087
	63.8	2.941	2.906	2.887	2.91133	0.0273922	0.0158149	3.066	2.903	2.903	2.95733	0.0941081	0.0543333	2.738	2.815	2.969	2.84067	0.117619	0.0679076	2.923	2.824	2.696	2.81433	0.113808	0.0657073
	64.38	2.942	2.911	2.903	2.91867	0.0205994	0.011893	3.051	2.911	2.904	2.95533	0.0829237	0.047876	2.717	2.792	2.969	2.826	0.129395	0.0747061	2.921	2.818	2.69	2.80967	0.115725	0.066814
	64.96	2.937	2.89	2.89	2.90567	0.0271355	0.0156667	3.06	2.912	2.9	2.95733	0.0891142	0.0514501	2.715	2.796	2.983	2.83133	0.137449	0.0793564	2.914	2.817	2.714	2.815	0.100015	0.0577437
	65.54	2.949	2.911	2.892	2.91733	0.029023	0.0167564	3.057	2.898	2.901	2.952	0.090945	0.0525071	2.734	2.818	2.959	2.837	0.113697	0.065643	2.921	2.798	2.716	2.81167	0.103181	0.0595716
	66.12	2.946	2.903	2.908	2.919	0.023516	0.0135769	3.066	2.932	2.903	2.967	0.086954	0.0502029	2.728	2.79	2.966	2.828	0.123467	0.0712835	2.95	2.809	2.725	2.828	0.113697	0.065643
	66.7	2.937	2.888	2.884	2.903	0.0295127	0.0170392	3.063	2.901	2.916	2.96	0.0895154	0.0516817	2.712	2.782	2.981	2.825	0.13956	0.080575	2.935	2.833	2.702	2.82333	0.1168	0.0674347
	67.28	2.951	2.93	2.912	2.931	0.0195192	0.0112694	3.046	2.902	2.893	2.947	0.0858545	0.0495681	2.73	2.805	2.966	2.83367	0.120583	0.0696188	2.93	2.818	2.713	2.82033	0.108519	0.0626534
	67.86	2.947	2.904	2.914	2.92167	0.0225019	0.0129915	3.042	2.885	2.889	2.93867	0.0895116	0.0516796	2.718	2.8	2.962	2.82667	0.124167	0.0716876	2.923	2.815	2.705	2.81433	0.109002	0.0629321
	68.44	2.948	2.884	2.889	2.907	0.0355949	0.0205508	3.081	2.893	2.906	2.96	0.10499	0.0606163	2.72	2.805	2.96	2.82833	0.121689	0.0702575	2.924	2.815	2.702	2.81367	0.111006	0.0640893
	69.02	2.956	2.896	2.9	2.91733	0.033546	0.0193678	3.058	2.899	2.904	2.95367	0.0903899	0.0521866	2.722	2.795	2.981	2.83267	0.133545	0.0771024	2.933	2.822	2.697	2.81733	0.118069	0.0681673
	69.6	2.943	2.902	2.897	2.914	0.0252389	0.0145717	3.053	2.984	2.902	2.97967	0.0755932	0.0436438	2.729	2.826	2.984	2.84633	0.12871	0.0743109	2.922	2.827	2.714	2.821	0.10413	0.0601193
	70.18	2.954	2.89	2.891	2.91167	0.0366652	0.0211686	3.056	2.903	2.9	2.953	0.0892132	0.0515073	2.718	2.815	2.985	2.83933	0.135153	0.0780306	2.906	2.819	2.718	2.81433	0.0940868	0.0543211
	70.76	2.934	2.897	2.903	2.91133	0.0198578	0.0114649	3.071	2.908	2.917	2.96533	0.0916206	0.0528972	2.735	2.824	2.972	2.84367	0.119718	0.0691191	2.92	2.843	2.712	2.825	0.105162	0.0607152
	71.34	2.952	2.908	2.892	2.91733	0.0310698	0.0179382	3.054	2.906	2.909	2.95633	0.0845951	0.048841	2.734	2.929	2.972	2.87833	0.126832	0.0732264	2.921	2.812	2.709	2.814	0.106014	0.0612073
	71.92	2.946	2.897	2.879	2.90733	0.0346747	0.0200194	3.067	2.904	2.904	2.95833	0.0941081	0.0543333	2.731	2.804	2.964	2.833	0.119176	0.0688065	2.968	2.828	2.703	2.833	0.132571	0.0765398
	72.5	2.947	2.899	2.89	2.912	0.0306431	0.0176918	3.054	2.904	2.891	2.94967	0.0905888	0.0523015	2.735	2.818	2.971	2.84133	0.119718	0.0691191	2.922	2.836	2.706	2.82133	0.108744	0.0627836
	73.08	2.94	2.887	2.892	2.90633	0.0292632	0.0168951	3.058	2.894	2.91	2.954	0.0904212	0.0522047	2.719	2.8	2.984	2.83433	0.135795	0.0784014	2.925	2.82	2.702	2.81567	0.111563	0.064411
	73.66	2.947	2.905	2.885	2.91233	0.0316439	0.0182696	3.056	2.899	2.905	2.95333	0.0889625	0.0513625	2.735	2.811	2.979	2.84167	0.124857	0.0720864	2.925	2.825	2.707	2.819	0.109124	0.0630026
	74.24	2.94	2.892	2.884	2.90533	0.0302875	0.0174865	3.064	2.906	2.907	2.959	0.090934	0.0525008	2.737	2.801	3.005	2.84767	0.139962	0.080807	2.924	2.819	2.709	2.81733	0.10751	0.0620707
	74.82	2.93	2.89	2.904	2.908	0.0202978	0.0117189	3.065	2.916	2.892	2.95767	0.0937248	0.054112	2.745	2.836	2.977	2.85267	0.116895	0.0674891	2.933	2.829	2.711	2.82433	0.111074	0.0641283
	75.4	2.948	2.908	2.883	2.913	0.0327872	0.0189297	3.061	2.904	2.899	2.95467	0.0921213	0.0531863	2.724	2.8	2.981	2.835	0.132027	0.0762255	2.921	2.816	2.708	2.815	0.106504	0.0614898
	75.98	2.932	2.903	2.906	2.91367	0.0159478	0.00920748	3.062	2.903	2.904	2.95633	0.0915114	0.0528341	2.726	2.814	2.987	2.84233	0.132787	0.0766645	2.933	2.826	2.722	2.827	0.105504	0.0609125
	76.56	2.942	2.904	2.895	2.91367	0.0249466	0.0144029	3.068	2.89	2.894	2.95067	0.101633	0.058678	2.726	2.837	2.977	2.84667	0.125779	0.0726185	2.928	2.808	2.705	2.81367	0.111608	0.0644369
	77.14	2.946	2.9	2.878	2.908	0.0346987	0.0200333	3.072	2.9	2.898	2.95667	0.0998866	0.0576696	2.718	2.799	2.982	2.833	0.135244	0.0780833	2.936	2.806	2.705	2.81567	0.115803	0.0668589
	77.72	2.941	2.904	2.895	2.91333	0.024379	0.0140752	3.078	2.902	2.892	2.95733	0.10462	0.0604024	2.739	2.805	2.96	2.83467	0.113447	0.0654989	2.95	2.804	2.703	2.819	0.124181	0.0716961
	78.3	2.959	2.904	2.892	2.91833	0.0357258	0.0206263	3.064	2.9	2.884	2.94933	0.099626	0.0575191	2.731	2.821	2.977	2.843	0.124467	0.071861	2.924	2.822	2.701	2.81567	0.111635	0.0644524
	78.88	2.956	2.906	2.901	2.921	0.0304138	0.0175594	3.072	2.918	2.898	2.96267	0.095212	0.0549707	2.728	2.805	2.973	2.83533	0.125285	0.0723333	2.918	2.806	2.703	2.809	0.107531	0.0620833
	79.46	2.941	2.895	2.89	2.90867	0.0281129	0.016231	3.048	2.907	2.899	2.95133	0.0838113	0.0483885	2.736	2.818	2.967	2.84033	0.117108	0.0676125	2.917	2.836	2.705	2.81933	0.106978	0.0617639
	80.04	2.951	2.891	2.911	2.91767	0.0305505	0.0176383	3.072	2.908	2.903	2.961	0.0961613	0.0555188	2.726	2.821	2.974	2.84033	0.125125	0.0722411	2.919	2.82	2.698	2.81233	0.110699	0.0639123
	80.62	2.938	2.908	2.893	2.913	0.0229129	0.0132288	3.051	2.901	2.891	2.94767	0.0896289	0.0517472	2.737	2.829	2.97	2.84533	0.117356	0.0677553	2.927	2.809	2.708	2.81467	0.10961	0.0632833
	81.2	2.935	2.904	2.896	2.91167	0.0205994	0.011893	3.062	2.897	2.893	2.95067	0.0964382	0.0556786	2.722	2.781	2.977	2.82667	0.133493	0.0770721	2.922	2.83	2.708	2.82	0.10735	0.0619785
	81.78	2.947	2.941	2.899	2.929	0.0261534	0.0150997	3.075	2.908	2.905	2.96267	0.0972951	0.0561733	2.727	2.803	2.966	2.832	0.122111	0.0705006	2.916	2.829	2.709	2.818	0.103937	0.0600083
	82.36	2.943	2.904	2.896	2.91433	0.0251462	0.0145182	3.064	2.917	2.906	2.96233	0.0882175	0.0509324	2.741	2.784	2.976	2.83367	0.125125	0.0722411	2.918	2.808	2.729	2.81833	0.0949228	0.0548037
	82.94	2.943	2.889	2.895	2.909	0.0295973	0.017088	3.042	2.909	2.895	2.94867	0.0811316	0.0468413	2.717	2.797	2.971	2.82833	0.129867	0.0749785	2.924	2.81	2.692	2.80867	0.116006	0.0669759
	83.52	2.947	2.893	2.894	2.91133	0.0308923	0.0178357	3.065	2.901	2.884	2.95	0.099955	0.057709	2.743	2.809	2.955	2.83567	0.108487	0.0626347	2.928	2.818	2.699	2.815	0.114529	0.0661236
	84.1	2.939	2.901	2.9	2.91333	0.0222336	0.0128366	3.056	2.972	2.895	2.97433	0.0805254	0.0464913	2.729	2.814	2.971	2.838	0.122772	0.0708825	2.919	2.806	2.7	2.80833	0.109519	0.0632306
	84.68	2.941	2.908	2.897	2.91533	0.0228983	0.0132204	3.07	2.884	2.886	2.94667	0.106814	0.0616694	2.723	2.807	2.974	2.83467	0.127767	0.0737661	2.921	2.827	2.703	2.817	0.109343	0.0631295
	85.26	2.951	2.898	2.893	2.914	0.0321403	0.0185562	3.059	2.88	2.878	2.939	0.103928	0.0600028	2.731	2.818	2.973	2.84067	0.122582	0.0707727	2.924	2.819	2.71	2.81767	0.107006	0.0617801
	85.84	2.939	2.894	2.889	2.90733	0.0275379	0.015899	3.045	2.895	2.89	2.94333	0.0880814	0.0508538	2.729	2.92	2.975	2.87467	0.129114	0.0745438	2.914	2.813	2.704	2.81033	0.105025	0.0606364
	86.42	2.933	2.884	2.889	2.902	0.0269629	0.0155671	3.047	2.895	2.887	2.943	0.0901554	0.0520513	2.737	2.789	2.967	2.831	0.120615	0.0696372	2.924	2.804	2.697	2.80833	0.113562	0.0655651
	87	2.947	2.884	2.881	2.904	0.0372693	0.0215174	3.057	2.879	2.911	2.949	0.0948894	0.0547844	2.735	2.796	2.972	2.83433	0.123062	0.0710501	2.916	2.831	2.714	2.82033	0.101422	0.0585558
	87.58	2.923	2.902	2.887	2.904	0.0180831	0.0104403	3.058	2.89	2.892	2.94667	0.0964227	0.0556697	2.747	2.815	2.964	2.842	0.110991	0.0640807	2.908	2.815	2.695	2.806	0.106785	0.0616523
	88.16	2.942	2.899	2.881	2.90733	0.0313422	0.0180954	3.06	2.889	2.893	2.94733	0.0975927	0.0563452	2.728	2.805	2.971	2.83467	0.124187	0.0716992	2.914	2.808	2.699	2.807	0.107503	0.0620672
	88.74	2.941	2.886	2.881	2.90267	0.0332916	0.0192209	3.028	2.905	2.897	2.94333	0.0734325	0.0423963	2.73	2.814	2.968	2.83733	0.120703	0.0696882	2.912	2.787	2.7	2.79967	0.106566	0.061526
	89.32	2.918	2.885	2.887	2.89667	0.0185023	0.0106823	3.063	2.899	2.875	2.94567	0.10232	0.0590743	2.735	2.822	2.97	2.84233	0.118812	0.0685962	2.924	2.812	2.694	2.81	0.115013	0.0664028
	89.9	2.934	2.877	2.878	2.89633	0.0326241	0.0188355	3.034	2.886	2.895	2.93833	0.0829719	0.0479038	2.732	2.805	2.964	2.83367	0.118627	0.0684893	2.914	2.819	2.703	2.812	0.105674	0.0610109
	90.48	2.936	2.891	2.891	2.906	0.0259808	0.015	3.053	2.884	2.887	2.94133	0.0967178	0.05584	2.73	2.812	2.966	2.836	0.119817	0.0691761	2.907	2.826	2.702	2.81167	0.103249	0.0596108
	91.06	2.942	2.867	2.888	2.899	0.0386911	0.0223383	3.042	2.891	2.879	2.93733	0.0908424	0.0524479	2.727	2.787	2.963	2.82567	0.122659	0.0708174	2.897	2.808	2.703	2.80267	0.0971099	0.0560664
	91.64	2.933	2.884	2.879	2.89867	0.0298385	0.0172272	3.053	2.89	2.901	2.948	0.0910988	0.0525959	2.74	2.796	2.976	2.83733	0.12331	0.071193	2.897	2.8	2.689	2.79533	0.104078	0.0600897
	92.22	2.924	2.872	2.884	2.89333	0.0272274	0.0157198	3.056	2.889	2.875	2.94	0.100703	0.0581406	2.716	2.789	2.969	2.82467	0.130216	0.0751805	2.93	2.816	2.689	2.81167	0.120558	0.0696044
	92.8	2.924	2.884	2.889	2.899	0.0217945	0.0125831	3.046	2.88	2.887	2.93767	0.0938847	0.0542043	2.727	2.819	2.97	2.83867	0.122688	0.0708339	2.903	2.801	2.706	2.80333	0.0985207	0.056881
	93.38	2.924	2.894	2.894	2.904	0.0173205	0.01	3.048	2.881	2.875	2.93467	0.0981954	0.0566931	2.729	2.799	2.956	2.828	0.116245	0.0671143	2.914	2.797	2.693	2.80133	0.110564	0.063834
	93.96	2.932	2.887	2.879	2.89933	0.0285715	0.0164958	3.038	2.87	2.885	2.931	0.0929677	0.0536749	2.726	2.798	2.962	2.82867	0.120952	0.0698315	2.926	2.821	2.7	2.81567	0.113094	0.0652951
	94.54	2.934	2.877	2.869	2.89333	0.0354448	0.0204641	3.035	2.877	2.884	2.932	0.0892693	0.0515396	2.718	2.806	2.972	2.832	0.128981	0.074467	2.908	2.789	2.702	2.79967	0.103413	0.0597058
	95.12	2.934	2.881	2.882	2.899	0.030315	0.0175024	3.045	2.888	2.889	2.94067	0.0903567	0.0521675	2.717	2.776	2.956	2.81633	0.1245	0.0718803	2.919	2.792	2.687	2.79933	0.116174	0.0670729
	95.7	2.937	2.869	2.873	2.893	0.0381576	0.0220303	3.047	2.882	2.875	2.93467	0.0973465	0.056203	2.722	2.76	2.961	2.81433	0.12843	0.0741492	2.92	2.804	2.696	2.80667	0.112024	0.064677
	96.28	2.935	2.936	2.888	2.91967	0.0274287	0.015836	3.039	2.872	2.888	2.933	0.0921466	0.0532009	2.725	2.816	2.945	2.82867	0.110546	0.0638235	2.923	2.801	2.687	2.80367	0.118023	0.0681404
	96.86	2.927	2.882	2.883	2.89733	0.025697	0.0148361	3.05	2.884	2.9	2.94467	0.0915715	0.0528688	2.725	2.8	2.946	2.82367	0.112385	0.0648854	2.904	2.796	2.683	2.79433	0.110509	0.0638026
	97.44	2.938	2.877	2.868	2.89433	0.0380832	0.0219874	3.029	2.899	2.885	2.93767	0.0794061	0.0458451	2.722	2.783	2.957	2.82067	0.121944	0.0704044	2.903	2.795	2.694	2.79733	0.10452	0.0603444
	98.02	2.934	2.884	2.871	2.89633	0.0332616	0.0192036	3.055	2.88	2.872	2.93567	0.103423	0.0597113	2.721	2.8	2.964	2.82833	0.123953	0.0715643	2.899	2.817	2.687	2.801	0.106902	0.0617198
	98.6	2.933	2.889	2.876	2.89933	0.0298719	0.0172466	3.033	2.969	2.898	2.96667	0.0675302	0.0389886	2.716	2.798	2.958	2.824	0.123077	0.0710587	2.89	2.799	2.686	2.79167	0.102198	0.0590038
	99.18	2.928	2.873	2.867	2.88933	0.0336204	0.0194108	3.019	2.87	2.865	2.918	0.0875043	0.0505206	2.718	2.782	2.947	2.81567	0.118154	0.0682162	2.904	2.821	2.704	2.80967	0.100481	0.0580125
	99.76	2.923	2.876	2.879	2.89267	0.0263122	0.0151914	3.036	2.869	2.874	2.92633	0.095007	0.0548523	2.726	2.793	2.949	2.82267	0.114422	0.0660614	2.899	2.806	2.69	2.79833	0.104711	0.0604548
	100.34	2.928	2.863	2.873	2.888	0.035	0.0202073	3.031	2.876	2.866	2.92433	0.0925113	0.0534114	2.724	2.901	2.953	2.85933	0.120051	0.0693117	2.895	2.778	2.708	2.79367	0.0944793	0.0545476
	100.92	2.928	2.882	2.865	2.89167	0.0325935	0.0188178	3.036	2.869	2.863	2.92267	0.0981954	0.0566931	2.707	2.798	2.941	2.81533	0.117959	0.0681037	2.933	2.8	2.696	2.80967	0.118795	0.0685865
	101.5	2.921	2.873	2.859	2.88433	0.0325167	0.0187735	3.043	2.861	2.878	2.92733	0.10053	0.0580412	2.711	2.785	2.94	2.812	0.116863	0.067471	2.912	2.796	2.676	2.79467	0.118006	0.0681306
	102.08	2.914	2.882	2.869	2.88833	0.0231589	0.0133708	3.025	2.882	2.871	2.926	0.0859127	0.0496017	2.723	2.801	2.944	2.82267	0.112082	0.0647105	2.896	2.774	2.69	2.78667	0.103582	0.0598034
	102.66	2.916	2.879	2.877	2.89067	0.0219621	0.0126798	3.046	2.884	2.876	2.93533	0.0959236	0.0553815	2.714	2.782	2.961	2.819	0.127589	0.0736637	2.893	2.803	2.678	2.79133	0.107974	0.0623387
	103.24	2.925	2.868	2.854	2.88233	0.0376076	0.0217128	3.021	2.869	2.874	2.92133	0.0863501	0.0498542	2.729	2.782	2.952	2.821	0.116503	0.0672632	2.898	2.8	2.682	2.79333	0.108154	0.0624429
	103.82	2.922	2.875	2.861	2.886	0.0319531	0.0184481	3.031	2.857	2.871	2.91967	0.0966713	0.0558132	2.723	2.8	2.942	2.82167	0.111096	0.0641413	2.895	2.779	2.682	2.78533	0.106641	0.0615693
	104.4	2.918	2.868	2.868	2.88467	0.0288675	0.0166667	3.03	2.884	2.879	2.931	0.085773	0.049521	2.734	2.793	2.967	2.83133	0.121138	0.0699389	2.891	2.797	2.67	2.786	0.11091	0.0640338
	104.98	2.924	2.873	2.856	2.88433	0.0353883	0.0204315	3.034	2.869	2.888	2.93033	0.0902792	0.0521227	2.712	2.77	2.956	2.81267	0.127473	0.0735965	2.885	2.798	2.669	2.784	0.108678	0.0627455
	105.56	2.922	2.88	2.882	2.89467	0.0236925	0.0136789	3.009	2.875	2.867	2.917	0.0797747	0.0460579	2.709	2.786	2.953	2.816	0.124736	0.0720162	2.892	2.786	2.675	2.78433	0.10851	0.062648
	106.14	2.936	2.858	2.858	2.884	0.0450333	0.026	3.026	2.864	2.867	2.919	0.0926769	0.053507	2.719	2.779	2.954	2.81733	0.1221	0.0704943	2.895	2.785	2.673	2.78433	0.111002	0.0640867
	106.72	2.919	2.86	2.844	2.87433	0.0395011	0.0228059	3.012	2.861	2.856	2.90967	0.0886585	0.051187	2.719	2.795	2.939	2.81767	0.111738	0.0645118	2.91	2.787	2.668	2.78833	0.121006	0.0698626
	107.3	2.921	2.853	2.878	2.884	0.0343948	0.0198578	3.016	2.868	2.861	2.915	0.0875386	0.0505404	2.713	2.768	2.958	2.813	0.12855	0.0742181	2.891	2.782	2.674	2.78233	0.1085	0.0626427
	107.88	2.903	2.854	2.855	2.87067	0.028006	0.0161692	3.027	2.852	2.88	2.91967	0.0940018	0.0542719	2.73	2.778	2.947	2.81833	0.113984	0.0658086	2.89	2.804	2.669	2.78767	0.111402	0.0643178
	108.46	2.921	2.869	2.839	2.87633	0.041489	0.0239537	3.018	2.857	2.876	2.917	0.087983	0.050797	2.719	2.795	2.929	2.81433	0.106327	0.0613877	2.885	2.789	2.669	2.781	0.108222	0.062482
	109.04	2.923	2.861	2.864	2.88267	0.0349619	0.0201853	3.016	2.854	2.873	2.91433	0.0885569	0.0511284	2.701	2.774	2.947	2.80733	0.126342	0.0729437	2.889	2.79	2.673	2.784	0.108125	0.062426
	109.62	2.919	2.862	2.848	2.87633	0.0376076	0.0217128	3.004	2.859	2.872	2.91167	0.0802268	0.0463189	2.719	2.784	2.93	2.811	0.10806	0.0623886	2.882	2.786	2.673	2.78033	0.104615	0.0603996
	110.2	2.899	2.859	2.843	2.867	0.0288444	0.0166533	3.014	2.866	2.885	2.92167	0.0805254	0.0464913	2.719	2.759	2.925	2.801	0.109234	0.0630661	2.886	2.777	2.68	2.781	0.103058	0.0595007
	110.78	2.915	2.911	2.877	2.901	0.0208806	0.0120554	3.022	2.859	2.864	2.915	0.0926984	0.0535195	2.7	2.766	2.926	2.79733	0.116212	0.0670953	2.887	2.771	2.669	2.77567	0.109075	0.0629744
	111.36	2.893	2.853	2.869	2.87167	0.0201329	0.0116237	3.026	2.865	2.861	2.91733	0.0941293	0.0543456	2.721	2.764	2.946	2.81033	0.119442	0.0689597	2.878	2.767	2.677	2.774	0.100683	0.0581292
	111.94	2.915	2.861	2.856	2.87733	0.0327159	0.0188886	3.012	2.86	2.871	2.91433	0.0847604	0.0489365	2.693	2.778	2.936	2.80233	0.123314	0.0711953	2.893	2.768	2.665	2.77533	0.114177	0.06592
	112.52	2.922	2.856	2.863	2.88033	0.0362537	0.0209311	3.014	2.873	2.848	2.91167	0.0895005	0.0516731	2.715	2.766	2.936	2.80567	0.115717	0.066809	2.92	2.772	2.678	2.79	0.122	0.0704367
	113.1	2.904	2.881	2.859	2.88133	0.0225019	0.0129915	3.031	2.919	2.873	2.941	0.081265	0.0469184	2.717	2.782	2.943	2.814	0.116349	0.0671739	2.884	2.773	2.663	2.77333	0.1105	0.0637974
	113.68	2.914	2.852	2.838	2.868	0.0404475	0.0233524	3.018	2.876	2.864	2.91933	0.0856582	0.0494548	2.721	2.783	2.913	2.80567	0.0979864	0.0565725	2.899	2.798	2.661	2.786	0.119453	0.0689662
	114.26	2.912	2.862	2.849	2.87433	0.0332616	0.0192036	3.011	2.863	2.865	2.913	0.0848764	0.0490034	2.714	2.792	2.943	2.81633	0.116423	0.0672169	2.89	2.785	2.664	2.77967	0.113094	0.0652951
	114.84	2.908	2.856	2.856	2.87333	0.0300222	0.0173333	3.013	2.862	2.845	2.90667	0.0924788	0.0533927	2.715	2.874	2.928	2.839	0.110729	0.0639296	2.888	2.798	2.654	2.78	0.118034	0.0681469
	115.42	2.914	2.851	2.852	2.87233	0.0360879	0.0208353	3.018	2.852	2.873	2.91433	0.0903899	0.0521866	2.701	2.774	2.933	2.80267	0.118627	0.0684893	2.872	2.799	2.686	2.78567	0.0937141	0.0541059
	116
	116.58
	117.16
	117.74
	118.32
	118.9
	119.48
	120.06	3.008	2.998	2.967	2.991	0.0213776	0.0123423	3.037	3.1	3.132	3.08967	0.0483356	0.0279066	3.047	3.127	3.242	3.13867	0.0980221	0.0565931	4.261	4.27	4.009	4.18	0.148159	0.0855395
	120.64	2.994	3.042	2.981	3.00567	0.0321299	0.0185502	3.051	3.089	3.112	3.084	0.0308058	0.0177858	3.053	3.177	3.217	3.149	0.0855102	0.0493694	4.325	4.309	4.077	4.237	0.138795	0.0801332
	121.22	2.96	3.01	2.944	2.97133	0.0344287	0.0198774	3.073	3.061	3.076	3.07	0.00793725	0.00458258	3.049	3.211	3.26	3.17333	0.110428	0.0637556	4.304	4.324	4.068	4.232	0.14238	0.082203
	121.8	2.958	2.976	2.939	2.95767	0.0185023	0.0106823	3.051	3.047	3.061	3.053	0.0072111	0.00416333	3.056	3.184	3.263	3.16767	0.104462	0.0603112	4.295	4.318	4.082	4.23167	0.130124	0.0751273
	122.38	2.946	2.97	2.924	2.94667	0.0230072	0.0132832	3.052	3.026	3.048	3.042	0.014	0.0080829	3.02	3.152	3.268	3.14667	0.124086	0.0716411	4.319	4.349	4.12	4.26267	0.12446	0.0718571
	122.96	2.948	2.959	2.91	2.939	0.0257099	0.0148436	3.064	3.023	3.055	3.04733	0.0215484	0.012441	3.066	3.189	3.263	3.17267	0.0995105	0.0574524	4.339	4.375	4.132	4.282	0.131145	0.0757166
	123.54	2.93	2.944	2.902	2.92533	0.0213854	0.0123468	3.055	3.018	3.048	3.04033	0.0196554	0.011348	3.027	3.165	3.289	3.16033	0.131062	0.0756689	4.395	4.371	4.155	4.307	0.132182	0.0763151
	124.12	2.929	2.934	2.897	2.92	0.0200749	0.0115902	3.051	2.988	3.037	3.02533	0.0330807	0.0190992	3.05	3.199	3.287	3.17867	0.119801	0.0691673	4.361	4.385	4.159	4.30167	0.124134	0.071669
	124.7	2.916	2.934	2.907	2.919	0.0137477	0.00793725	3.06	2.994	3.041	3.03167	0.0339755	0.0196158	3.057	3.181	3.3	3.17933	0.121509	0.070153	4.403	4.361	4.195	4.31967	0.109988	0.0635015
	125.28	2.931	2.919	2.894	2.91467	0.0188768	0.0108985	3.068	2.991	3.032	3.03033	0.038527	0.0222436	3.082	3.2	3.318	3.2	0.118	0.0681273	4.41	4.385	4.222	4.339	0.102093	0.0589435
	125.86	2.931	2.916	2.89	2.91233	0.0207445	0.0119768	3.081	2.971	3.029	3.027	0.0550273	0.03177	3.073	3.214	3.332	3.20633	0.12967	0.0748651	4.405	4.366	4.22	4.33033	0.0975209	0.0563037
	126.44	2.937	2.916	2.896	2.91633	0.020502	0.0118369	3.075	2.968	3.009	3.01733	0.0539846	0.031168	3.105	3.2	3.341	3.21533	0.118745	0.0685574	4.424	4.397	4.236	4.35233	0.101648	0.0586865
	127.02	2.936	2.9	2.904	2.91333	0.0197315	0.011392	3.07	2.973	3.011	3.018	0.0488774	0.0282194	3.129	3.245	3.33	3.23467	0.100898	0.0582533	4.431	4.399	4.234	4.35467	0.105718	0.0610364
	127.6	2.95	2.928	2.903	2.927	0.023516	0.0135769	3.09	2.96	3.01	3.02	0.0655744	0.0378594	3.116	3.23	3.348	3.23133	0.116006	0.0669759	4.426	4.365	4.257	4.34933	0.0855823	0.049411
	128.18	2.943	2.92	2.895	2.91933	0.0240069	0.0138604	3.085	2.974	3.013	3.024	0.0563116	0.0325115	3.134	3.216	3.358	3.236	0.113331	0.0654319	4.462	4.39	4.266	4.37267	0.099143	0.0572402
	128.76	2.937	2.897	2.884	2.906	0.0276225	0.0159478	3.079	2.946	3.004	3.00967	0.0666808	0.0384982	3.148	3.259	3.376	3.261	0.114013	0.0658255	4.462	4.404	4.279	4.38167	0.0935218	0.0539949
	129.34	2.929	2.915	2.896	2.91333	0.016563	0.00956266	3.089	2.957	3	3.01533	0.0673226	0.0388687	3.161	3.234	3.388	3.261	0.115884	0.0669054	4.476	4.403	4.274	4.38433	0.102286	0.0590546
	129.92	2.925	2.899	2.913	2.91233	0.0130128	0.00751295	3.098	2.949	3.011	3.01933	0.0748487	0.0432139	3.165	3.306	3.386	3.28567	0.111894	0.0646022	4.495	4.39	4.274	4.38633	0.110546	0.0638235
	130.5	2.94	2.927	2.898	2.92167	0.0215019	0.0124141	3.092	2.95	2.995	3.01233	0.0725695	0.041898	3.17	3.266	3.385	3.27367	0.107705	0.0621834	4.469	4.385	4.267	4.37367	0.101476	0.0585871
	131.08	2.944	2.933	2.902	2.92633	0.0217792	0.0125742	3.097	2.948	2.994	3.013	0.0762955	0.0440492	3.182	3.263	3.397	3.28067	0.108583	0.0626906	4.506	4.391	4.286	4.39433	0.110038	0.0635304
	131.66	2.962	2.92	2.892	2.92467	0.0352326	0.0203415	3.108	2.953	2.999	3.02	0.0796053	0.0459601	3.184	3.271	3.413	3.28933	0.115596	0.0667391	4.479	4.381	4.282	4.38067	0.0985004	0.0568692
	132.24	2.923	2.925	2.914	2.92067	0.00585947	0.00338296	3.086	2.943	2.994	3.00767	0.072473	0.0418423	3.206	3.267	3.402	3.29167	0.100301	0.0579089	4.472	4.401	4.286	4.38633	0.0938634	0.054192
	132.82	2.954	2.919	2.916	2.92967	0.0211266	0.0121974	3.099	2.956	2.983	3.01267	0.0759759	0.0438647	3.186	3.275	3.408	3.28967	0.111724	0.0645041	4.488	4.397	4.284	4.38967	0.102198	0.0590038
	133.4	2.957	2.927	2.9	2.928	0.0285132	0.0164621	3.101	2.952	2.999	3.01733	0.076173	0.0439785	3.208	3.259	3.398	3.28833	0.0983379	0.0567754	4.484	4.398	4.287	4.38967	0.098764	0.0570214
	133.98	2.95	2.921	2.917	2.92933	0.0180093	0.0103976	3.111	2.959	2.999	3.023	0.0787909	0.0454899	3.207	3.286	3.403	3.29867	0.098612	0.0569337	4.496	4.395	4.291	4.394	0.102504	0.0591805
	134.56	2.958	2.916	2.903	2.92567	0.028746	0.0165965	3.114	2.955	3.011	3.02667	0.0806494	0.046563	3.212	3.277	3.417	3.302	0.104762	0.0604842	4.486	4.394	4.288	4.38933	0.0990825	0.0572053
	135.14	2.975	2.906	2.927	2.936	0.0353695	0.0204206	3.099	2.956	2.992	3.01567	0.0743797	0.0429431	3.203	3.294	3.405	3.30067	0.101165	0.0584076	4.462	4.397	4.257	4.372	0.104762	0.0604842
	135.72	2.967	2.919	2.912	2.93267	0.0299388	0.0172852	3.107	2.96	2.996	3.021	0.0766225	0.044238	3.224	3.311	3.417	3.31733	0.0966557	0.0558042	4.468	4.393	4.298	4.38633	0.0851959	0.0491878
	136.3	2.958	2.974	2.912	2.948	0.032187	0.0185831	3.109	2.964	3.01	3.02767	0.0740968	0.0427798	3.223	3.288	3.406	3.30567	0.0927703	0.053561	4.454	4.383	4.285	4.374	0.0848587	0.0489932
	136.88	2.97	2.929	2.915	2.938	0.0285832	0.0165025	3.113	2.979	3.004	3.032	0.0712531	0.041138	3.21	3.266	3.415	3.297	0.105958	0.0611746	4.485	4.387	4.262	4.378	0.111772	0.0645316
	137.46	2.978	2.912	2.911	2.93367	0.038397	0.0221685	3.106	2.958	3	3.02133	0.0762714	0.0440353	3.215	3.278	3.419	3.304	0.104456	0.0603075	4.472	4.371	4.283	4.37533	0.0945745	0.0546026
	138.04	2.961	2.925	2.923	2.93633	0.0213854	0.0123468	3.107	2.966	3.02	3.031	0.0711407	0.0410731	3.213	3.287	3.402	3.30067	0.0952383	0.0549859	4.435	4.377	4.288	4.36667	0.0740428	0.0427486
	138.62	2.968	2.937	2.936	2.947	0.0181934	0.010504	3.12	2.951	3.018	3.02967	0.0851019	0.0491336	3.215	3.269	3.403	3.29567	0.0967953	0.0558848	4.447	4.38	4.284	4.37033	0.0819288	0.0473016
	139.2	2.963	2.931	2.919	2.93767	0.022745	0.0131318	3.114	2.956	3.003	3.02433	0.0811316	0.0468413	3.21	3.287	3.413	3.30333	0.102481	0.0591674	4.444	4.37	4.259	4.35767	0.0931146	0.0537598
	139.78	2.964	2.936	2.93	2.94333	0.0181475	0.0104775	3.094	2.96	3.012	3.022	0.0675574	0.0390043	3.207	3.286	3.4	3.29767	0.0970275	0.0560188	4.413	4.387	4.271	4.357	0.0756042	0.0436501
	140.36	2.96	2.933	2.932	2.94167	0.015885	0.00917121	3.114	2.971	3.006	3.03033	0.0745408	0.0430362	3.211	3.261	3.411	3.29433	0.104083	0.0600925	4.403	4.359	4.269	4.34367	0.0683032	0.0394349
	140.94	2.97	2.95	2.908	2.94267	0.0316439	0.0182696	3.108	2.964	3.004	3.02533	0.0743326	0.0429159	3.217	3.299	3.401	3.30567	0.092181	0.0532207	4.42	4.387	4.258	4.355	0.0856096	0.0494267
	141.52	2.965	2.926	2.932	2.941	0.021	0.0121244	3.138	2.978	3.014	3.04333	0.0839365	0.0484608	3.23	3.297	3.4	3.309	0.0856329	0.0494402	4.39	4.374	4.255	4.33967	0.0737586	0.0425846
	142.1	2.99	2.95	2.922	2.954	0.034176	0.0197315	3.126	2.966	3.002	3.03133	0.0839365	0.0484608	3.204	3.265	3.401	3.29	0.100851	0.0582266	4.41	4.354	4.243	4.33567	0.0849961	0.0490725
	142.68	2.981	2.916	2.924	2.94033	0.0354448	0.0204641	3.131	2.965	3.026	3.04067	0.0839663	0.0484779	3.208	3.255	3.413	3.292	0.107392	0.0620027	4.384	4.331	4.247	4.32067	0.0690821	0.0398846
	143.26	2.972	2.939	2.945	2.952	0.0175784	0.0101489	3.118	2.976	3.019	3.03767	0.0728171	0.042041	3.206	3.288	3.4	3.298	0.0973858	0.0562257	4.415	4.337	4.248	4.33333	0.0835604	0.0482436
	143.84	2.999	2.935	2.945	2.95967	0.0344287	0.0198774	3.125	2.981	3.032	3.046	0.0730137	0.0421545	3.214	3.284	3.417	3.305	0.103116	0.0595343	4.387	4.346	4.234	4.32233	0.0791981	0.045725
	144.42	2.986	2.933	2.924	2.94767	0.0335012	0.019342	3.128	2.977	3.029	3.04467	0.0767094	0.0442882	3.216	3.283	3.421	3.30667	0.104529	0.0603499	4.428	4.342	4.23	4.33333	0.0992841	0.0573217
	145	2.995	2.931	2.947	2.95767	0.0333067	0.0192296	3.144	2.984	3.031	3.053	0.0822375	0.0474798	3.209	3.299	3.406	3.30467	0.0986222	0.0569395	4.414	4.332	4.226	4.324	0.094255	0.0544181
	145.58	3.009	2.951	2.947	2.969	0.0346987	0.0200333	3.136	2.983	3.022	3.047	0.0795047	0.0459021	3.206	3.267	3.409	3.294	0.104159	0.060136	4.376	4.341	4.232	4.31633	0.0751022	0.0433602
	146.16	3.01	2.938	2.944	2.964	0.03995	0.0230651	3.126	2.995	3.033	3.05133	0.0673968	0.0389116	3.217	3.281	3.407	3.30167	0.0966713	0.0558132	4.363	4.309	4.217	4.29633	0.0738196	0.0426198
	146.74	2.991	2.957	2.958	2.96867	0.0193477	0.0111704	3.139	2.987	3.054	3.06	0.0761774	0.0439811	3.202	3.27	3.42	3.29733	0.111541	0.0643981	4.366	4.328	4.196	4.29667	0.0892263	0.0515148
	147.32	3.016	2.942	2.967	2.975	0.0376431	0.0217332	3.139	2.986	3.034	3.053	0.0782496	0.0451774	3.217	3.312	3.396	3.30833	0.0895563	0.0517054	4.352	4.307	4.223	4.294	0.0654752	0.0378021
	147.9	3.015	2.947	2.962	2.97467	0.0357258	0.0206263	3.141	2.996	3.046	3.061	0.0736546	0.0425245	3.213	3.272	3.409	3.298	0.100553	0.0580546	4.325	4.314	4.191	4.27667	0.0743931	0.0429509
	148.48	3.023	2.961	2.973	2.98567	0.0328836	0.0189854	3.143	3.001	3.05	3.06467	0.0721272	0.0416427	3.202	3.3	3.419	3.307	0.108669	0.0627402	4.353	4.284	4.182	4.273	0.0860291	0.0496689
	149.06	3.017	2.962	2.976	2.985	0.0285832	0.0165025	3.175	3.016	3.06	3.08367	0.0820995	0.0474002	3.219	3.281	3.394	3.298	0.0887299	0.0512282	4.342	4.317	4.18	4.27967	0.0872143	0.0503532
	149.64	3.024	2.96	2.992	2.992	0.032	0.0184752	3.16	3.009	3.056	3.075	0.0772722	0.0446132	3.223	3.276	3.413	3.304	0.0980459	0.0566068	4.335	4.311	4.177	4.27433	0.085143	0.0491573
	150.22	3.017	2.976	2.974	2.989	0.0242693	0.0140119	3.163	3.004	3.061	3.076	0.0805543	0.0465081	3.21	3.294	3.406	3.30333	0.0983328	0.0567725	4.344	4.301	4.175	4.27333	0.0878313	0.0507094
	150.8	3.023	3.005	2.983	3.00367	0.0200333	0.0115662	3.163	3.013	3.076	3.084	0.0753193	0.0434856	3.218	3.284	3.405	3.30233	0.0948385	0.054755	4.322	4.264	4.194	4.26	0.0640937	0.0370045
	151.38	3.03	2.988	2.983	3.00033	0.0258134	0.0149034	3.162	2.996	3.068	3.07533	0.0832426	0.0480601	3.204	3.277	3.39	3.29033	0.0937141	0.0541059	4.371	4.264	4.173	4.26933	0.0991077	0.0572198
	151.96	3.043	2.972	2.979	2.998	0.039128	0.0225906	3.155	3.005	3.057	3.07233	0.0761665	0.0439747	3.216	3.288	3.419	3.30767	0.102919	0.0594203	4.323	4.292	4.168	4.261	0.0820183	0.0473533
	152.54	3.041	2.976	2.982	2.99967	0.0359212	0.0207391	3.165	3.014	3.077	3.08533	0.0758441	0.0437886	3.216	3.29	3.402	3.30267	0.0936447	0.0540658	4.319	4.264	4.16	4.24767	0.0807486	0.0466202
	153.12	3.054	2.992	3.016	3.02067	0.0312623	0.0180493	3.168	3.019	3.058	3.08167	0.0772679	0.0446107	3.21	3.321	3.411	3.314	0.100683	0.0581292	4.313	4.269	4.153	4.245	0.0826559	0.0477214
	153.7	3.048	3.003	2.993	3.01467	0.0292973	0.0169148	3.165	3.029	3.07	3.088	0.0697639	0.0402782	3.192	3.278	3.397	3.289	0.102942	0.0594334	4.32	4.263	4.158	4.247	0.0821766	0.0474447
	154.28	3.045	2.992	3.011	3.016	0.0268514	0.0155027	3.173	3.017	3.063	3.08433	0.0801582	0.0462793	3.207	3.294	3.406	3.30233	0.0997614	0.0575973	4.285	4.251	4.141	4.22567	0.0752684	0.0434562
	154.86	3.039	3	2.992	3.01033	0.0251462	0.0145182	3.189	3.009	3.081	3.093	0.090598	0.0523068	3.202	3.303	3.413	3.306	0.105532	0.0609289	4.285	4.232	4.124	4.21367	0.0820508	0.047372
	155.44	3.06	2.999	2.996	3.01833	0.0361156	0.0208513	3.189	3.032	3.075	3.09867	0.0811316	0.0468413	3.217	3.288	3.411	3.30533	0.0981546	0.0566696	4.284	4.253	4.138	4.225	0.076922	0.044411
	156.02	3.053	3.012	3.007	3.024	0.0252389	0.0145717	3.181	3.039	3.079	3.09967	0.0732211	0.0422742	3.227	3.302	3.415	3.31467	0.0946379	0.0546392	4.28	4.208	4.118	4.202	0.0811665	0.0468615
	156.6	3.061	3.001	3.009	3.02367	0.0325781	0.018809	3.198	3.042	3.076	3.10533	0.0820325	0.0473615	3.213	3.271	3.406	3.29667	0.0990269	0.0571732	4.274	4.211	4.139	4.208	0.06755	0.039
	157.18	3.064	3.003	3.029	3.032	0.0306105	0.017673	3.194	3.036	3.07	3.1	0.0831625	0.0480139	3.227	3.313	3.402	3.314	0.0875043	0.0505206	4.296	4.217	4.132	4.215	0.0820183	0.0473533
	157.76	3.061	3.006	3.015	3.02733	0.0295014	0.0170326	3.195	3.036	3.093	3.108	0.0805543	0.0465081	3.206	3.303	3.41	3.30633	0.102041	0.0589133	4.256	4.205	4.102	4.18767	0.0784496	0.0452929
	158.34	3.069	2.994	3.013	3.02533	0.0389915	0.0225117	3.208	3.039	3.097	3.11467	0.0858739	0.0495793	3.216	3.286	3.402	3.30133	0.0939432	0.0542382	4.25	4.218	4.1	4.18933	0.0790021	0.0456119
	158.92	3.075	3	3.019	3.03133	0.0389915	0.0225117	3.206	3.04	3.083	3.10967	0.086153	0.0497404	3.234	3.331	3.407	3.324	0.0867122	0.0500633	4.258	4.216	4.078	4.184	0.0941701	0.0543691
	159.5	3.066	3.006	3.024	3.032	0.0307896	0.0177764	3.204	3.055	3.092	3.117	0.0775822	0.0447921	3.226	3.307	3.408	3.31367	0.091183	0.0526445	4.248	4.208	4.094	4.18333	0.0799083	0.0461351
	160.08	3.071	3.017	3.029	3.039	0.0283549	0.0163707	3.209	3.059	3.106	3.12467	0.0767224	0.0442957	3.224	3.269	3.407	3.3	0.0953572	0.0550545	4.24	4.175	4.078	4.16433	0.081525	0.0470685
	160.66	3.089	3.012	3.023	3.04133	0.0416453	0.0240439	3.194	3.05	3.106	3.11667	0.0725902	0.04191	3.203	3.276	3.411	3.29667	0.105529	0.0609271	4.218	4.189	4.081	4.16267	0.0721965	0.0416827
	161.24	3.07	3.012	3.029	3.037	0.0298161	0.0172143	3.221	3.055	3.107	3.12767	0.0849078	0.0490215	3.22	3.31	3.407	3.31233	0.0935218	0.0539949	4.231	4.179	4.055	4.155	0.0904212	0.0522047
	161.82	3.087	3.02	3.04	3.049	0.0343948	0.0198578	3.209	3.051	3.098	3.11933	0.0811316	0.0468413	3.209	3.305	3.424	3.31267	0.107705	0.0621834	4.207	4.144	4.078	4.143	0.0645058	0.0372424
	162.4	3.065	3.013	3.053	3.04367	0.0272274	0.0157198	3.22	3.048	3.105	3.12433	0.0876147	0.0505844	3.216	3.307	3.42	3.31433	0.102198	0.0590038	4.21	4.17	4.057	4.14567	0.0793494	0.0458124
	162.98	3.088	3.02	3.041	3.04967	0.0348186	0.0201025	3.23	3.056	3.106	3.13067	0.0895842	0.0517215	3.224	3.301	3.409	3.31133	0.0929319	0.0536542	4.204	4.165	4.033	4.134	0.0896158	0.0517397
	163.56	3.084	3.026	3.052	3.054	0.0290517	0.016773	3.212	3.058	3.096	3.122	0.0802247	0.0463177	3.2	3.277	3.418	3.29833	0.110555	0.0638288	4.197	4.158	4.044	4.133	0.0795047	0.0459021
	164.14	3.072	3.026	3.028	3.042	0.026	0.0150111	3.242	3.059	3.123	3.14133	0.0928673	0.053617	3.207	3.289	3.401	3.299	0.0973858	0.0562257	4.19	4.147	4.046	4.12767	0.0739211	0.0426784
	164.72	3.103	3.007	3.046	3.052	0.0482804	0.0278747	3.216	3.053	3.111	3.12667	0.0826216	0.0477016	3.225	3.328	3.388	3.31367	0.0824399	0.0475967	4.166	4.15	4.043	4.11967	0.0668755	0.0386106
	165.3	3.08	3.07	3.043	3.06433	0.0191398	0.0110504	3.216	3.063	3.111	3.13	0.0782496	0.0451774	3.222	3.298	3.404	3.308	0.0914112	0.0527763	4.181	4.134	4.013	4.10933	0.0866737	0.0500411
	165.88	3.079	3.028	3.057	3.05467	0.0255799	0.0147686	3.238	3.073	3.117	3.14267	0.085442	0.04933	3.216	3.277	3.403	3.29867	0.0953642	0.0550586	4.163	4.119	4.017	4.09967	0.0748955	0.0432409
	166.46	3.088	3.026	3.037	3.05033	0.0330807	0.0190992	3.221	3.063	3.096	3.12667	0.0833447	0.0481191	3.216	3.315	3.398	3.30967	0.0911171	0.0526065	4.188	4.104	4.012	4.10133	0.0880303	0.0508243
	167.04	3.086	3.027	3.06	3.05767	0.0295691	0.0170717	3.231	3.077	3.123	3.14367	0.0790527	0.0456411	3.207	3.288	3.401	3.29867	0.0974389	0.0562564	4.189	4.108	4.002	4.09967	0.0937781	0.0541428
	167.62	3.09	3.024	3.04	3.05133	0.0344287	0.0198774	3.223	3.073	3.128	3.14133	0.0758837	0.0438115	3.197	3.271	3.387	3.285	0.0957706	0.0552932	4.16	4.105	3.989	4.08467	0.0872945	0.0503995
	168.2	3.101	3.047	3.052	3.06667	0.0298385	0.0172272	3.232	3.069	3.115	3.13867	0.0840377	0.0485192	3.198	3.297	3.396	3.297	0.099	0.0571577	4.187	4.115	3.994	4.09867	0.0975312	0.0563097
	168.78	3.094	3.027	3.053	3.058	0.0337787	0.0195021	3.221	3.077	3.11	3.136	0.0754387	0.0435546	3.198	3.273	3.394	3.28833	0.0988956	0.0570974	4.143	4.104	3.98	4.07567	0.0851136	0.0491404
	169.36	3.098	3.034	3.052	3.06133	0.0330051	0.0190555	3.218	3.08	3.103	3.13367	0.0739347	0.0426862	3.193	3.272	3.392	3.28567	0.100201	0.0578513	4.141	4.079	3.978	4.066	0.0822739	0.0475009
	169.94	3.096	3.038	3.063	3.06567	0.0290918	0.0167962	3.233	3.065	3.12	3.13933	0.0856524	0.0494514	3.203	3.306	3.409	3.306	0.103	0.0594671	4.138	4.076	3.988	4.06733	0.0753746	0.0435176
	170.52	3.104	3.032	3.068	3.068	0.036	0.0207846	3.251	3.071	3.111	3.14433	0.0945163	0.054569	3.206	3.311	3.372	3.29633	0.0839663	0.0484779	4.133	4.064	3.987	4.06133	0.0730365	0.0421677
	171.1	3.105	3.04	3.064	3.06967	0.0328684	0.0189766	3.243	3.078	3.124	3.14833	0.0851489	0.0491607	3.196	3.286	3.37	3.284	0.0870172	0.0502394	4.145	4.046	3.954	4.04833	0.0955214	0.0551493
	171.68	3.098	3.036	3.051	3.06167	0.0323471	0.0186756	3.239	3.08	3.111	3.14333	0.0842872	0.0486632	3.201	3.279	3.383	3.28767	0.091309	0.0527173	4.112	4.056	3.94	4.036	0.0877268	0.0506491
	172.26	3.104	3.033	3.065	3.06733	0.0355575	0.0205291	3.239	3.066	3.115	3.14	0.0891684	0.0514814	3.197	3.277	3.379	3.28433	0.0912213	0.0526667	4.099	4.051	3.942	4.03067	0.0804508	0.0464483
	172.84	3.105	3.031	3.063	3.06633	0.0371124	0.0214269	3.24	3.082	3.122	3.148	0.0821462	0.0474271	3.206	3.268	3.388	3.28733	0.0925275	0.0534208	4.101	4.047	3.938	4.02867	0.0830321	0.0479386
	173.42	3.097	3.026	3.051	3.058	0.0360139	0.0207926	3.235	3.07	3.122	3.14233	0.0843584	0.0487043	3.177	3.274	3.386	3.279	0.10459	0.0603849	4.095	4.064	3.933	4.03067	0.0859903	0.0496465
	174	3.087	3.04	3.05	3.059	0.0247588	0.0142945	3.231	3.064	3.114	3.13633	0.0857108	0.0494851	3.201	3.27	3.37	3.28033	0.0849725	0.0490589	4.113	4.043	3.928	4.028	0.0934077	0.053929
	174.58	3.092	3.037	3.065	3.06467	0.0275015	0.015878	3.243	3.089	3.126	3.15267	0.0803886	0.0464124	3.169	3.252	3.349	3.25667	0.0900907	0.0520139	4.094	4.009	3.927	4.01	0.0835045	0.0482113
	175.16	3.105	3.04	3.035	3.06	0.0390512	0.0225462	3.227	3.084	3.109	3.14	0.0763741	0.0440946	3.189	3.272	3.369	3.27667	0.0900907	0.0520139	4.09	4.019	3.921	4.01	0.0848587	0.0489932
	175.74	3.094	3.036	3.054	3.06133	0.0296873	0.0171399	3.235	3.083	3.113	3.14367	0.0805067	0.0464806	3.169	3.27	3.384	3.27433	0.107565	0.062103	4.099	4.02	3.911	4.01	0.0943981	0.0545008
	176.32	3.106	3.047	3.066	3.073	0.0301164	0.0173877	3.239	3.092	3.11	3.147	0.080181	0.0462925	3.175	3.283	3.365	3.27433	0.095296	0.0550192	4.067	4.016	3.906	3.99633	0.082282	0.0475056
	176.9	3.081	3.03	3.048	3.053	0.025865	0.0149332	3.233	3.072	3.13	3.145	0.0815414	0.0470779	3.177	3.243	3.369	3.263	0.09755	0.0563205	4.068	4.008	3.911	3.99567	0.0792233	0.0457396
	177.48	3.081	3.033	3.063	3.059	0.0242487	0.014	3.23	3.079	3.111	3.14	0.0795676	0.0459384	3.164	3.261	3.357	3.26067	0.0965004	0.0557146	4.06	4.006	3.891	3.98567	0.0863153	0.0498342
	178.06	3.099	3.036	3.051	3.062	0.032909	0.019	3.226	3.096	3.118	3.14667	0.0695797	0.0401719	3.17	3.251	3.357	3.25933	0.0937781	0.0541428	4.065	4.001	3.882	3.98267	0.0928673	0.053617
	178.64	3.09	3.038	3.049	3.059	0.0274044	0.0158219	3.228	3.079	3.123	3.14333	0.0765528	0.0441978	3.165	3.247	3.355	3.25567	0.095296	0.0550192	4.034	3.996	3.884	3.97133	0.0779829	0.0450235
	179.22	3.095	3.047	3.052	3.06467	0.0263881	0.0152352	3.225	3.075	3.107	3.13567	0.0790021	0.0456119	3.158	3.275	3.343	3.25867	0.0935753	0.0540257	4.046	3.968	3.878	3.964	0.0840714	0.0485386
	179.8	3.086	3.073	3.048	3.069	0.0193132	0.0111505	3.233	3.094	3.116	3.14767	0.074715	0.0431367	3.157	3.232	3.356	3.24833	0.1005	0.0580239	4.038	3.96	3.867	3.955	0.0856096	0.0494267
	180.38	3.081	3.046	3.029	3.052	0.0265141	0.015308	3.229	3.066	3.114	3.13633	0.0837636	0.0483609	3.148	3.236	3.357	3.247	0.104933	0.0605833	4.037	3.96	3.859	3.952	0.0892693	0.0515396
	180.96	3.081	3.04	3.047	3.056	0.0219317	0.0126623	3.22	3.077	3.117	3.138	0.0737767	0.042595	3.156	3.252	3.372	3.26	0.108222	0.062482	4.04	3.979	3.848	3.95567	0.0981037	0.0566402
	181.54	3.101	3.036	3.058	3.065	0.0330606	0.0190875	3.235	3.073	3.113	3.14033	0.084388	0.0487214	3.163	3.26	3.354	3.259	0.0955039	0.0551392	4.005	3.951	3.861	3.939	0.0727461	0.042
	182.12	3.091	3.026	3.06	3.059	0.0325115	0.0187705	3.222	3.076	3.118	3.13867	0.075162	0.0433948	3.145	3.269	3.36	3.258	0.107921	0.0623084	4.005	3.961	3.849	3.93833	0.0804322	0.0464375
	182.7	3.098	3.037	3.063	3.066	0.0306105	0.017673	3.216	3.073	3.116	3.135	0.0733689	0.0423596	3.146	3.236	3.349	3.24367	0.101717	0.0587263	4.003	3.952	3.837	3.93067	0.0850314	0.0490929
	183.28	3.09	3.034	3.056	3.06	0.0282135	0.0162891	3.237	3.08	3.114	3.14367	0.0825974	0.0476876	3.148	3.244	3.35	3.24733	0.101041	0.0583362	4.004	3.923	3.836	3.921	0.0840179	0.0485077
	183.86	3.084	3.028	3.045	3.05233	0.0287112	0.0165764	3.231	3.093	3.105	3.143	0.0764461	0.0441362	3.134	3.233	3.318	3.22833	0.0920887	0.0531675	3.994	3.94	3.82	3.918	0.0890618	0.0514198
	184.44	3.089	3.048	3.045	3.06067	0.0245832	0.0141931	3.233	3.082	3.121	3.14533	0.0783858	0.0452561	3.136	3.235	3.345	3.23867	0.104548	0.060361	3.988	3.934	3.828	3.91667	0.0813962	0.0469941
	185.02	3.093	3.051	3.04	3.06133	0.0279702	0.0161486	3.223	3.076	3.104	3.13433	0.0780534	0.0450642	3.139	3.24	3.338	3.239	0.0995038	0.0574485	3.996	3.921	3.827	3.91467	0.0846778	0.0488888
	185.6	3.099	3.046	3.038	3.061	0.0331512	0.0191398	3.228	3.084	3.124	3.14533	0.0743326	0.0429159	3.133	3.225	3.321	3.22633	0.0940071	0.054275	3.981	3.93	3.831	3.914	0.0762693	0.0440341
	186.18	3.077	3.03	3.039	3.04867	0.0249466	0.0144029	3.227	3.07	3.098	3.13167	0.0837397	0.0483471	3.145	3.241	3.332	3.23933	0.0935111	0.0539887	3.98	3.926	3.798	3.90133	0.0934737	0.0539671
	186.76	3.083	3.029	3.041	3.051	0.0283549	0.0163707	3.225	3.079	3.09	3.13133	0.081304	0.0469409	3.132	3.226	3.341	3.233	0.104676	0.0604345	3.999	3.885	3.804	3.896	0.0979643	0.0565597
	187.34	3.081	3.038	3.048	3.05567	0.0225019	0.0129915	3.224	3.074	3.11	3.136	0.0783071	0.0452106	3.126	3.214	3.325	3.22167	0.0997213	0.0575741	3.959	3.896	3.8	3.885	0.0800687	0.0462277
	187.92	3.093	3.032	3.042	3.05567	0.0327159	0.0188886	3.231	3.063	3.096	3.13	0.0890112	0.0513907	3.139	3.266	3.331	3.24533	0.0976542	0.0563807	3.959	3.909	3.775	3.881	0.095142	0.0549303
	188.5	3.086	3.027	3.047	3.05333	0.0300056	0.0173237	3.217	3.078	3.101	3.132	0.074505	0.0430155	3.117	3.233	3.325	3.225	0.104231	0.0601775	3.936	3.873	3.793	3.86733	0.0716682	0.0413777
	189.08	3.081	3.028	3.059	3.056	0.0266271	0.0153731	3.215	3.085	3.091	3.13033	0.0733848	0.0423688	3.127	3.195	3.335	3.219	0.106057	0.0612318	3.959	3.888	3.784	3.877	0.088017	0.0508167
	189.66	3.079	3.005	3.043	3.04233	0.0370045	0.0213646	3.216	3.074	3.103	3.131	0.0750267	0.0433167	3.115	3.207	3.322	3.21467	0.103713	0.0598786	3.951	3.884	3.765	3.86667	0.0942037	0.0543885
	190.24	3.08	3.023	3.03	3.04433	0.0310859	0.0179475	3.228	3.077	3.117	3.14067	0.0782326	0.0451676	3.132	3.231	3.319	3.22733	0.0935539	0.0540134	3.93	3.873	3.764	3.85567	0.0843465	0.0486975
	190.82	3.075	3.021	3.036	3.044	0.0278747	0.0160935	3.224	3.074	3.106	3.13467	0.0790021	0.0456119	3.124	3.212	3.304	3.21333	0.0900074	0.0519658	3.931	3.877	3.766	3.858	0.0841249	0.0485695
	191.4	3.084	3.027	3.026	3.04567	0.0332014	0.0191688	3.232	3.07	3.086	3.12933	0.0892711	0.0515407	3.114	3.206	3.323	3.21433	0.104749	0.0604768	3.914	3.842	3.757	3.83767	0.0785897	0.0453738
	191.98	3.076	3.034	3.043	3.051	0.0221133	0.0127671	3.219	3.06	3.097	3.12533	0.0832006	0.0480359	3.116	3.217	3.309	3.214	0.096535	0.0557345	3.913	3.873	3.765	3.85033	0.0765593	0.0442016
	192.56	3.068	3.019	3.034	3.04033	0.0251064	0.0144952	3.203	3.051	3.104	3.11933	0.0771514	0.0445434	3.125	3.191	3.332	3.216	0.10574	0.0610492	3.923	3.867	3.743	3.84433	0.0921159	0.0531831
	193.14	3.07	3.015	3.024	3.03633	0.0295014	0.0170326	3.202	3.057	3.097	3.11867	0.0748888	0.0432371	3.111	3.217	3.32	3.216	0.104504	0.0603352	3.898	3.848	3.752	3.83267	0.0741979	0.0428382
	193.72	3.074	3.026	3.035	3.045	0.0255147	0.0147309	3.211	3.066	3.115	3.13067	0.0737586	0.0425846	3.114	3.24	3.307	3.22033	0.0979915	0.0565754	3.886	3.845	3.739	3.82333	0.0758573	0.0437962
	194.3	3.082	3.065	3.038	3.06167	0.0221886	0.0128106	3.222	3.07	3.102	3.13133	0.0801332	0.0462649	3.101	3.212	3.309	3.20733	0.104078	0.0600897	3.899	3.836	3.72	3.81833	0.0907983	0.0524224
	194.88	3.058	3.025	3.037	3.04	0.0167033	0.00964365	3.223	3.074	3.094	3.13033	0.0808723	0.0466917	3.104	3.198	3.29	3.19733	0.0930018	0.0536946	3.884	3.83	3.724	3.81267	0.0813962	0.0469941
	195.46	3.076	3.013	3.022	3.037	0.0340735	0.0196723	3.212	3.056	3.093	3.12033	0.0815128	0.0470614	3.11	3.21	3.293	3.20433	0.0916315	0.0529035	3.886	3.838	3.722	3.81533	0.0843169	0.0486804
	196.04	3.066	3.014	3.037	3.039	0.0260576	0.0150444	3.219	3.046	3.094	3.11967	0.0893103	0.0515633	3.102	3.205	3.292	3.19967	0.0951122	0.0549131	3.881	3.812	3.702	3.79833	0.0902792	0.0521227
	196.62	3.068	3.028	3.038	3.04467	0.0208167	0.0120185	3.207	3.054	3.085	3.11533	0.0808847	0.0466988	3.096	3.193	3.301	3.19667	0.102549	0.0592068	3.89	3.815	3.689	3.798	0.101573	0.058643
	197.2	3.071	2.999	3.024	3.03133	0.0365559	0.0211056	3.21	3.051	3.088	3.11633	0.0832006	0.0480359	3.109	3.203	3.306	3.206	0.0985343	0.0568888	3.861	3.8	3.689	3.78333	0.0872028	0.0503466
	197.78	3.062	3.009	3.031	3.034	0.0266271	0.0153731	3.213	3.057	3.098	3.12267	0.0808723	0.0466917	3.113	3.186	3.308	3.20233	0.0985207	0.056881	3.863	3.807	3.705	3.79167	0.0801083	0.0462505
	198.36	3.058	2.996	3.04	3.03133	0.0318957	0.018415	3.197	3.054	3.085	3.112	0.0752263	0.0434319	3.104	3.195	3.3	3.19967	0.0980833	0.0566284	3.856	3.785	3.703	3.78133	0.0765659	0.0442053
	198.94	3.069	3.008	3.02	3.03233	0.0323161	0.0186577	3.203	3.058	3.09	3.117	0.0761774	0.0439811	3.098	3.196	3.283	3.19233	0.0925545	0.0534364	3.862	3.788	3.682	3.77733	0.0904728	0.0522345
	199.52	3.063	3.002	3.034	3.033	0.0305123	0.0176163	3.202	3.046	3.098	3.11533	0.0794313	0.0458597	3.098	3.215	3.305	3.206	0.103793	0.059925	3.853	3.789	3.687	3.77633	0.0837218	0.0483368
	200.1	3.051	3.002	3.025	3.026	0.0245153	0.0141539	3.197	3.05	3.085	3.11067	0.0767876	0.0443333	3.096	3.19	3.301	3.19567	0.102617	0.0592462	3.85	3.774	3.689	3.771	0.0805419	0.0465009
	200.68	3.065	3.016	3.02	3.03367	0.0272091	0.0157092	3.21	3.046	3.092	3.116	0.0845931	0.0488399	3.112	3.173	3.3	3.195	0.0959114	0.0553745	3.835	3.78	3.665	3.76	0.0867468	0.0500833
	201.26	3.059	3.005	3.013	3.02567	0.0291433	0.0168259	3.18	3.056	3.11	3.11533	0.0621718	0.0358949	3.092	3.179	3.286	3.18567	0.0971717	0.0561021	3.828	3.749	3.662	3.74633	0.0830321	0.0479386
	201.84	3.058	2.996	3.025	3.02633	0.0310215	0.0179103	3.195	3.049	3.095	3.113	0.0746458	0.0430968	3.085	3.158	3.292	3.17833	0.104987	0.0606144	3.813	3.761	3.653	3.74233	0.081617	0.0471216
	202.42	3.047	3.003	3.021	3.02367	0.0221209	0.0127715	3.2	3.049	3.095	3.11467	0.0773972	0.0446853	3.097	3.194	3.294	3.195	0.0985038	0.0568712	3.814	3.753	3.654	3.74033	0.0807486	0.0466202
	203	3.06	3.007	3.029	3.032	0.0266271	0.0153731	3.192	3.039	3.078	3.103	0.0795047	0.0459021	3.102	3.172	3.286	3.18667	0.0928727	0.0536201	3.814	3.73	3.647	3.73033	0.0835005	0.048209
	203.58	3.048	2.996	3.025	3.023	0.0260576	0.0150444	3.191	3.049	3.089	3.10967	0.0732211	0.0422742	3.095	3.16	3.291	3.182	0.0998349	0.0576397	3.807	3.761	3.632	3.73333	0.0907212	0.0523779
	204.16	3.068	2.988	3	3.01867	0.0431432	0.0249087	3.196	3.035	3.088	3.10633	0.0820508	0.047372	3.111	3.185	3.296	3.19733	0.0931146	0.0537598	3.807	3.736	3.633	3.72533	0.087489	0.0505118
	204.74	3.031	3.011	3.013	3.01833	0.0110151	0.00635959	3.19	3.048	3.085	3.10767	0.0736637	0.0425297	3.081	3.167	3.281	3.17633	0.100326	0.0579233	3.794	3.734	3.623	3.717	0.0867583	0.0500899
	205.32	3.071	2.998	3.021	3.03	0.0373229	0.0215484	3.188	3.053	3.075	3.10533	0.0724316	0.0418184	3.092	3.2	3.276	3.18933	0.0924626	0.0533833	3.793	3.724	3.621	3.71267	0.0865583	0.0499744
	205.9	3.059	2.999	3.02	3.026	0.0304467	0.0175784	3.192	3.04	3.08	3.104	0.0787909	0.0454899	3.077	3.176	3.267	3.17333	0.0950281	0.0548645	3.79	3.713	3.623	3.70867	0.0835843	0.0482574
	206.48	3.049	3.007	3.014	3.02333	0.0225019	0.0129915	3.199	3.053	3.072	3.108	0.0793788	0.0458294	3.08	3.186	3.273	3.17967	0.0966557	0.0558042	3.778	3.697	3.611	3.69533	0.0835125	0.0482159
	207.06	3.057	3.009	3.012	3.026	0.0268887	0.0155242	3.19	3.036	3.089	3.105	0.0782368	0.04517	3.081	3.166	3.279	3.17533	0.0993294	0.0573479	3.778	3.7	3.612	3.69667	0.0830502	0.047949
	207.64	3.049	2.992	3.006	3.01567	0.0297041	0.0171497	3.193	3.055	3.066	3.10467	0.0766964	0.0442807	3.093	3.161	3.278	3.17733	0.0935753	0.0540257	3.782	3.707	3.6	3.69633	0.0914677	0.0528089
	208.22	3.048	2.998	3.018	3.02133	0.0251661	0.0145297	3.191	3.035	3.07	3.09867	0.0818556	0.0472593	3.088	3.181	3.278	3.18233	0.095007	0.0548523	3.751	3.689	3.595	3.67833	0.0785451	0.045348
	208.8	3.043	3.037	3.001	3.027	0.0227156	0.0131149	3.192	3.031	3.073	3.09867	0.0835125	0.0482159	3.076	3.153	3.293	3.174	0.110014	0.0635164	3.756	3.67	3.578	3.668	0.0890169	0.0513939
	209.38	3.047	2.979	3.014	3.01333	0.0340049	0.0196327	3.186	3.035	3.081	3.10067	0.0773972	0.0446853	3.071	3.152	3.279	3.16733	0.104844	0.0605319	3.753	3.699	3.597	3.683	0.0792212	0.0457384
	209.96	3.049	2.996	3.01	3.01833	0.0274651	0.015857	3.19	3.042	3.079	3.10367	0.0770216	0.0444685	3.077	3.18	3.286	3.181	0.104504	0.0603352	3.733	3.704	3.58	3.67233	0.081267	0.0469196
	210.54	3.057	2.996	3.012	3.02167	0.031628	0.0182605	3.172	3.034	3.08	3.09533	0.0702662	0.0405682	3.062	3.143	3.266	3.157	0.102718	0.0593043	3.731	3.656	3.578	3.655	0.0765049	0.0441701
	211.12	3.044	2.991	3.007	3.014	0.0271846	0.015695	3.183	3.043	3.074	3.1	0.0735323	0.0424539	3.102	3.201	3.271	3.19133	0.0849137	0.0490249	3.728	3.686	3.585	3.66633	0.0735006	0.0424356
	211.7	3.037	3.003	3.004	3.01467	0.0193477	0.0111704	3.169	3.025	3.077	3.09033	0.07292	0.0421004	3.088	3.172	3.271	3.177	0.0916024	0.0528867	3.736	3.669	3.567	3.65733	0.0851019	0.0491336
	212.28	3.038	2.984	2.999	3.007	0.0278747	0.0160935	3.178	3.021	3.068	3.089	0.0805792	0.0465224	3.087	3.164	3.267	3.17267	0.0903124	0.0521419	3.712	3.646	3.558	3.63867	0.0772615	0.0446069
	212.86	3.031	2.981	3.005	3.00567	0.0250067	0.0144376	3.199	3.031	3.071	3.10033	0.0877572	0.0506667	3.075	3.154	3.288	3.17233	0.107677	0.0621673	3.706	3.665	3.556	3.64233	0.0775263	0.0447599
	213.44	3.044	2.972	2.998	3.00467	0.03646	0.0210502	3.173	3.018	3.069	3.08667	0.0789958	0.0456082	3.074	3.155	3.28	3.16967	0.10378	0.0599175	3.714	3.625	3.558	3.63233	0.0782581	0.0451823
	214.02	3.044	2.994	2.995	3.011	0.0285832	0.0165025	3.18	3.025	3.071	3.092	0.0796053	0.0459601	3.079	3.149	3.264	3.164	0.0934077	0.053929	3.714	3.657	3.554	3.64167	0.0810946	0.04682
	214.6	3.033	2.978	2.993	3.00133	0.0284312	0.0164148	3.172	3.035	3.062	3.08967	0.0725695	0.041898	3.072	3.161	3.26	3.16433	0.0940443	0.0542965	3.707	3.643	3.527	3.62567	0.0912433	0.0526793
	215.18	3.045	2.977	2.994	3.00533	0.0353883	0.0204315	3.161	3.019	3.055	3.07833	0.0738196	0.0426198	3.08	3.164	3.267	3.17033	0.0936607	0.0540751	3.688	3.626	3.524	3.61267	0.082809	0.0478098
	215.76	3.038	2.98	2.989	3.00233	0.0312143	0.0180216	3.174	3.028	3.069	3.09033	0.0753016	0.0434754	3.046	3.138	3.263	3.149	0.108917	0.0628835	3.68	3.636	3.53	3.61533	0.077106	0.0445172
	216.34	3.036	2.984	2.999	3.00633	0.0267644	0.0154524	3.179	3.015	3.059	3.08433	0.0848842	0.0490079	3.073	3.146	3.269	3.16267	0.0990572	0.0571907	3.692	3.61	3.519	3.607	0.086539	0.0499633
	216.92	3.037	2.979	2.987	3.001	0.0314325	0.0181475	3.169	3.032	3.072	3.091	0.0704486	0.0406735	3.095	3.176	3.256	3.17567	0.0805005	0.046477	3.678	3.624	3.521	3.60767	0.0797642	0.0460519
	217.5	3.027	2.977	3.021	3.00833	0.0273008	0.0157621	3.179	3.034	3.068	3.09367	0.075831	0.043781	3.066	3.146	3.258	3.15667	0.0964434	0.0556816	3.665	3.599	3.502	3.58867	0.0819898	0.0473369
	218.08	3.025	2.988	3.011	3.008	0.0186815	0.0107858	3.187	3.025	3.08	3.09733	0.0823792	0.0475617	3.062	3.143	3.247	3.15067	0.092738	0.0535423	3.659	3.6	3.506	3.58833	0.0771643	0.0445508
	218.66	3.047	2.97	2.993	3.00333	0.0395264	0.0228206	3.177	3.029	3.05	3.08533	0.080077	0.0462325	3.068	3.126	3.251	3.14833	0.0935218	0.0539949	3.665	3.615	3.507	3.59567	0.0807548	0.0466238
	219.24	3.024	2.985	3.008	3.00567	0.0196044	0.0113186	3.181	3.011	3.041	3.07767	0.0907377	0.0523874	3.07	3.159	3.268	3.16567	0.0991682	0.0572548	3.656	3.588	3.49	3.578	0.0834506	0.0481802
	219.82	3.025	2.979	2.985	2.99633	0.0250067	0.0144376	3.184	3.011	3.071	3.08867	0.0878427	0.050716	3.059	3.128	3.272	3.153	0.108678	0.0627455	3.631	3.576	3.486	3.56433	0.0732006	0.0422624
	220.4	3.036	2.979	2.984	2.99967	0.0315647	0.0182239	3.165	3.021	3.05	3.07867	0.0761599	0.043971	3.069	3.138	3.251	3.15267	0.0918822	0.0530482	3.63	3.557	3.494	3.56033	0.0680612	0.0392952
	220.98	3.044	2.973	3.003	3.00667	0.0356417	0.0205778	3.176	3.02	3.073	3.08967	0.0793242	0.0457979	3.068	3.144	3.239	3.15033	0.0856757	0.0494649	3.614	3.574	3.474	3.554	0.072111	0.0416333
	221.56	3.031	2.989	3.004	3.008	0.0212838	0.0122882	3.178	3.022	3.057	3.08567	0.0818556	0.0472593	3.05	3.121	3.248	3.13967	0.100311	0.0579147	3.615	3.582	3.467	3.55467	0.0776938	0.0448566
	222.14	3.032	2.979	2.99	3.00033	0.0279702	0.0161486	3.17	3.021	3.048	3.07967	0.0793872	0.0458342	3.063	3.144	3.257	3.15467	0.0974389	0.0562564	3.611	3.562	3.457	3.54333	0.0786787	0.0454252
	222.72	3.035	2.988	2.995	3.006	0.0253574	0.0146401	3.17	3.028	3.033	3.077	0.0805792	0.0465224	3.065	3.166	3.257	3.16267	0.0960434	0.0554507	3.616	3.545	3.459	3.54	0.0786193	0.0453909
	223.3	3.019	3.008	2.989	3.00533	0.0151767	0.00876229	3.166	3.022	3.061	3.083	0.0744782	0.043	3.045	3.128	3.239	3.13733	0.0973362	0.0561971	3.606	3.54	3.452	3.53267	0.0772615	0.0446069
	223.88	3.02	2.966	2.983	2.98967	0.0276104	0.0159409	3.161	3.013	3.061	3.07833	0.0755072	0.0435941	3.05	3.118	3.256	3.14133	0.104963	0.0606007	3.6	3.538	3.463	3.53367	0.0686027	0.0396078
	224.46	3.031	2.971	2.989	2.997	0.0307896	0.0177764	3.158	3.008	3.043	3.06967	0.078475	0.0453076	3.053	3.157	3.263	3.15767	0.105002	0.0606227	3.606	3.538	3.438	3.52733	0.0845064	0.0487898
	225.04	3.022	2.966	2.983	2.99033	0.0287112	0.0165764	3.157	3.016	3.056	3.07633	0.0726659	0.0419537	3.04	3.13	3.247	3.139	0.103793	0.059925	3.588	3.536	3.438	3.52067	0.0761665	0.0439747
	225.62	3.033	2.959	2.989	2.99367	0.0372201	0.021489	3.146	2.995	3.06	3.067	0.075743	0.0437302	3.036	3.132	3.249	3.139	0.106672	0.0615873	3.594	3.534	3.432	3.52	0.0819024	0.0472864
	226.2	3.031	2.983	2.982	2.99867	0.028006	0.0161692	3.153	3.009	3.051	3.071	0.074054	0.0427551	3.037	3.12	3.239	3.132	0.101533	0.0586202	3.577	3.51	3.437	3.508	0.0700214	0.0404269
	226.78	3.02	2.973	2.987	2.99333	0.0241316	0.0139324	3.165	3.027	3.045	3.079	0.07502	0.0433128	3.061	3.112	3.242	3.13833	0.0933292	0.0538836	3.576	3.504	3.432	3.504	0.072	0.0415692
	227.36	3.023	2.953	2.976	2.984	0.0356791	0.0205994	3.159	2.998	3.056	3.071	0.0815414	0.0470779	3.047	3.103	3.247	3.13233	0.103176	0.0595688	3.572	3.52	3.421	3.50433	0.0767094	0.0442882
	227.94	3.023	2.975	2.983	2.99367	0.0257164	0.0148474	3.165	3.002	3.036	3.06767	0.0859903	0.0496465	3.019	3.118	3.243	3.12667	0.112251	0.0648083	3.557	3.499	3.409	3.48833	0.0745743	0.0430555
	228.52	3.04	2.971	2.982	2.99767	0.037072	0.0214035	3.16	3.001	3.046	3.069	0.0819573	0.0473181	3.048	3.142	3.251	3.147	0.101592	0.0586544	3.555	3.492	3.4	3.48233	0.0779508	0.0450049
	229.1	3.018	2.961	2.959	2.97933	0.0335012	0.019342	3.162	3.009	3.047	3.07267	0.0796639	0.045994	3.052	3.123	3.231	3.13533	0.0901351	0.0520395	3.548	3.492	3.395	3.47833	0.0774102	0.0446928
	229.68	3.027	2.975	2.986	2.996	0.0274044	0.0158219	3.15	3.011	3.042	3.06767	0.072968	0.0421281	3.056	3.126	3.239	3.14033	0.0923381	0.0533115	3.548	3.491	3.399	3.47933	0.075182	0.0434063
	230.26	3.012	2.97	2.99	2.99067	0.0210079	0.0121289	3.171	3.028	3.039	3.07933	0.079576	0.0459432	3.052	3.124	3.232	3.136	0.090598	0.0523068	3.548	3.479	3.383	3.47	0.0828674	0.0478435
	230.84	3.032	2.959	2.973	2.988	0.0387427	0.0223681	3.138	2.995	3.046	3.05967	0.072473	0.0418423	3.05	3.127	3.232	3.13633	0.0913583	0.0527457	3.539	3.487	3.383	3.46967	0.0794313	0.0458597
	231.42	3.015	2.964	2.975	2.98467	0.026839	0.0154955	3.152	3.006	3.057	3.07167	0.0740968	0.0427798	3.05	3.118	3.238	3.13533	0.095191	0.0549586	3.525	3.459	3.381	3.455	0.0720833	0.0416173
	232	3.022	2.963	2.984	2.98967	0.0299054	0.0172659	3.154	2.986	3.046	3.062	0.0851352	0.0491528	3.046	3.106	3.23	3.12733	0.0938367	0.0541767	3.519	3.457	3.369	3.44833	0.0753746	0.0435176
	232.58	3.004	2.953	2.976	2.97767	0.0255408	0.014746	3.15	3.011	3.061	3.074	0.070406	0.0406489	3.032	3.123	3.221	3.12533	0.0945216	0.0545721	3.52	3.472	3.373	3.455	0.07496	0.0432782
	233.16	3.02	2.955	2.967	2.98067	0.0345881	0.0199694	3.145	3.01	3.04	3.065	0.0708872	0.0409268	3.052	3.138	3.233	3.141	0.0905373	0.0522717	3.509	3.456	3.361	3.442	0.0749867	0.0432936
	233.74	3.012	2.961	2.97	2.981	0.0272213	0.0157162	3.163	3.015	3.045	3.07433	0.078239	0.0451713	3.029	3.104	3.232	3.12167	0.102647	0.0592631	3.515	3.459	3.355	3.443	0.0811911	0.0468757
	234.32	3.004	2.967	2.968	2.97967	0.0210792	0.0121701	3.176	3.003	3.049	3.076	0.0896047	0.0517333	3.05	3.14	3.243	3.14433	0.0965729	0.0557564	3.519	3.438	3.368	3.44167	0.0755667	0.0436285
	234.9	3.008	2.955	2.97	2.97767	0.0273191	0.0157727	3.159	3.013	3.043	3.07167	0.077106	0.0445172	3.041	3.109	3.219	3.123	0.089822	0.0518588	3.501	3.441	3.366	3.436	0.0676387	0.0390512
	235.48	3.014	2.95	2.969	2.97767	0.0328684	0.0189766	3.167	3.009	3.044	3.07333	0.0829839	0.0479108	3.049	3.114	3.225	3.12933	0.0889963	0.051382	3.482	3.433	3.333	3.416	0.0759408	0.0438444
	236.06	3.005	2.951	2.967	2.97433	0.0277369	0.0160139	3.155	2.993	3.046	3.06467	0.0825974	0.0476876	3.039	3.089	3.234	3.12067	0.101283	0.058476	3.483	3.428	3.34	3.417	0.0721318	0.0416453
	236.64	3.014	2.956	2.957	2.97567	0.0332014	0.0191688	3.147	2.996	3.056	3.06633	0.0760285	0.0438951	3.027	3.102	3.222	3.117	0.0983616	0.0567891	3.474	3.43	3.347	3.417	0.0644903	0.0372335
	237.22	3.003	2.956	2.971	2.97667	0.0240069	0.0138604	3.15	3	3.049	3.06633	0.0764875	0.0441601	3.043	3.121	3.239	3.13433	0.0986779	0.0569717	3.473	3.427	3.331	3.41033	0.0724523	0.0418303
	237.8	3.011	2.996	2.965	2.99067	0.0234592	0.0135442	3.144	2.992	3.044	3.06	0.0772528	0.0446019	3.028	3.102	3.214	3.11467	0.0936447	0.0540658	3.476	3.409	3.325	3.40333	0.0756593	0.0436819
	238.38	3	2.967	2.963	2.97667	0.020306	0.0117237	3.136	2.997	3.051	3.06133	0.0700738	0.0404571	3.035	3.106	3.223	3.12133	0.0949333	0.0548098	3.477	3.403	3.329	3.403	0.074	0.0427239
	238.96	3.001	2.966	2.962	2.97633	0.0214554	0.0123873	3.144	2.993	3.061	3.066	0.0756241	0.0436616	3.056	3.103	3.214	3.12433	0.0811316	0.0468413	3.454	3.4	3.313	3.389	0.0711407	0.0410731
	239.54	3.006	2.96	2.978	2.98133	0.0231805	0.0133832	3.155	2.992	3.041	3.06267	0.0836321	0.048285	3.017	3.095	3.226	3.11267	0.105614	0.0609763	3.465	3.391	3.32	3.392	0.0725052	0.0418609
	240.12	3.012	2.955	2.97	2.979	0.0295466	0.0170587	3.169	2.978	3.054	3.067	0.0961613	0.0555188	3.054	3.134	3.202	3.13	0.074081	0.0427707	3.465	3.412	3.301	3.39267	0.0836919	0.0483195
	240.7	3.01	2.959	2.963	2.97733	0.0283608	0.0163741	3.15	3.002	3.038	3.06333	0.0771838	0.0445621	3.024	3.092	3.219	3.11167	0.0989764	0.0571441	3.445	3.387	3.296	3.376	0.0751066	0.0433628
	241.28	3.009	2.964	2.975	2.98267	0.0234592	0.0135442	3.149	2.995	3.019	3.05433	0.0828573	0.0478377	3.02	3.091	3.218	3.10967	0.100311	0.0579147	3.434	3.391	3.301	3.37533	0.06787	0.0391847
	241.86	3.013	2.945	2.959	2.97233	0.0359073	0.0207311	3.151	2.99	3.021	3.054	0.0854225	0.0493187	3.01	3.093	3.196	3.09967	0.093179	0.0537969	3.427	3.386	3.296	3.36967	0.0670099	0.0386882
	242.44	3.018	2.958	2.973	2.983	0.031225	0.0180278	3.144	2.99	3.048	3.06067	0.0777775	0.0449048	3.028	3.097	3.224	3.11633	0.09942	0.0574002	3.443	3.372	3.273	3.36267	0.0853834	0.0492962
	243.02	3.008	2.951	2.975	2.978	0.0286182	0.0165227	3.15	2.998	3.034	3.06067	0.0794313	0.0458597	3.031	3.092	3.21	3.111	0.091	0.0525389	3.427	3.368	3.293	3.36267	0.067159	0.0387743
	243.6	3.01	2.934	2.963	2.969	0.0383536	0.0221435	3.145	2.991	3.048	3.06133	0.077861	0.0449531	3.025	3.077	3.214	3.10533	0.0976337	0.0563688	3.435	3.371	3.274	3.36	0.0810617	0.046801
	244.18	3.009	2.948	2.97	2.97567	0.0308923	0.0178357	3.135	2.984	3.027	3.04867	0.0777967	0.044916	3.041	3.093	3.197	3.11033	0.0794313	0.0458597	3.412	3.374	3.273	3.353	0.0718401	0.0414769
	244.76	3.005	2.944	2.947	2.96533	0.0343851	0.0198522	3.154	2.999	3.038	3.06367	0.0806246	0.0465487	3.019	3.07	3.216	3.10167	0.102246	0.059032	3.401	3.351	3.281	3.34433	0.0602771	0.034801
	245.34	3	2.945	2.954	2.96633	0.0295014	0.0170326	3.156	2.981	3.033	3.05667	0.0898684	0.0518856	3.011	3.086	3.219	3.10533	0.105339	0.0608176	3.42	3.359	3.267	3.34867	0.0770216	0.0444685
	245.92	3.03	2.943	2.97	2.981	0.0445309	0.0257099	3.146	2.986	3.041	3.05767	0.0812917	0.0469338	3.036	3.089	3.213	3.11267	0.0908424	0.0524479	3.421	3.336	3.267	3.34133	0.0771384	0.0445359
	246.5	3.007	2.952	2.972	2.977	0.0278388	0.0160728	3.133	2.995	3.045	3.05767	0.0698665	0.0403375	3.021	3.083	3.192	3.09867	0.0865698	0.0499811	3.403	3.346	3.249	3.33267	0.077861	0.0449531
	247.08	3.005	2.942	2.965	2.97067	0.03188	0.0184059	3.15	2.978	3.04	3.056	0.0871091	0.0502925	3.025	3.067	3.224	3.10533	0.104892	0.0605594	3.396	3.341	3.245	3.32733	0.0764221	0.0441223
	247.66	3.003	2.942	2.958	2.96767	0.031628	0.0182605	3.143	2.988	3.033	3.05467	0.0797392	0.0460374	3.024	3.073	3.213	3.10333	0.0980833	0.0566284	3.41	3.338	3.272	3.34	0.0690217	0.0398497
	248.24	2.983	2.936	2.959	2.95933	0.0235018	0.0135688	3.151	2.987	3.043	3.06033	0.0833627	0.0481295	3.02	3.096	3.19	3.102	0.0851587	0.0491664	3.38	3.325	3.231	3.312	0.0753459	0.043501
	248.82	3.011	2.943	2.956	2.97	0.0360971	0.0208407	3.148	2.979	3.041	3.056	0.0854927	0.0493592	3.03	3.081	3.211	3.10733	0.0933292	0.0538836	3.39	3.338	3.252	3.32667	0.0696946	0.0402382
	249.4	3.003	2.941	2.951	2.965	0.0332866	0.019218	3.129	2.989	3.042	3.05333	0.0706847	0.0408099	3.024	3.103	3.214	3.11367	0.0954481	0.055107	3.373	3.334	3.242	3.31633	0.0672632	0.0388344
	249.98	3	2.948	2.964	2.97067	0.0266333	0.0153768	3.145	2.989	3.025	3.053	0.0816823	0.0471593	3.016	3.062	3.195	3.091	0.092957	0.0536687	3.374	3.311	3.24	3.30833	0.0670398	0.0387054
	250.56	3	2.947	2.948	2.965	0.030315	0.0175024	3.142	2.982	3.039	3.05433	0.0810946	0.04682	3.005	3.09	3.196	3.097	0.0956922	0.0552479	3.369	3.323	3.227	3.30633	0.0724523	0.0418303
	251.14	3.001	2.95	2.949	2.96667	0.0297377	0.0171691	3.138	2.994	3.025	3.05233	0.0757914	0.0437582	3.018	3.077	3.198	3.09767	0.0917624	0.052979	3.368	3.311	3.233	3.304	0.0677717	0.039128
	251.72	2.996	2.94	2.954	2.96333	0.0291433	0.0168259	3.152	2.991	3.039	3.06067	0.0826579	0.0477226	3.013	3.088	3.201	3.10067	0.0946379	0.0546392	3.371	3.292	3.233	3.29867	0.0692411	0.0399764
	252.3	2.996	2.991	2.956	2.981	0.0217945	0.0125831	3.151	2.987	3.042	3.06	0.0834686	0.0481906	3	3.06	3.203	3.08767	0.10429	0.0602117	3.365	3.291	3.209	3.28833	0.0780342	0.0450531
	252.88	2.993	2.945	2.963	2.967	0.0242487	0.014	3.139	2.989	3.043	3.057	0.0759737	0.0438634	3.011	3.07	3.2	3.09367	0.0966971	0.0558281	3.368	3.301	3.213	3.294	0.0777367	0.0448813
	253.46	3.013	2.938	2.962	2.971	0.0383014	0.0221133	3.16	2.97	3.036	3.05533	0.0964642	0.0556936	3.022	3.082	3.201	3.10167	0.0911062	0.0526002	3.359	3.274	3.2	3.27767	0.0795634	0.0459359
	254.04	3.015	2.926	2.941	2.96067	0.047648	0.0275096	3.143	3	3.045	3.06267	0.0731186	0.0422151	3.022	3.061	3.2	3.09433	0.0935646	0.0540195	3.333	3.281	3.206	3.27333	0.0638462	0.0368616
	254.62	3.001	2.919	2.946	2.95533	0.0417892	0.024127	3.149	2.977	3.036	3.054	0.0874014	0.0504612	3.011	3.062	3.204	3.09233	0.100012	0.0577418	3.339	3.297	3.198	3.278	0.0723948	0.0417971
	255.2	2.991	2.927	2.957	2.95833	0.0320208	0.0184872	3.145	2.995	3.031	3.057	0.0783071	0.0452106	3.019	3.076	3.202	3.099	0.0936429	0.0540648	3.344	3.272	3.197	3.271	0.0735051	0.0424382
	255.78	2.995	2.934	2.968	2.96567	0.0305669	0.0176478	3.134	2.979	3.032	3.04833	0.0787803	0.0454838	3.009	3.051	3.19	3.08333	0.094733	0.0546941	3.334	3.278	3.186	3.266	0.0747262	0.0431432
	256.36	3.001	2.943	2.95	2.96467	0.0316596	0.0182787	3.144	2.983	3.035	3.054	0.0821645	0.0474377	3.022	3.064	3.19	3.092	0.08743	0.0504777	3.329	3.28	3.193	3.26733	0.0688791	0.0397674
	256.94	2.991	2.936	2.965	2.964	0.0275136	0.015885	3.139	2.986	3.028	3.051	0.0790506	0.0456399	3.005	3.091	3.188	3.09467	0.0915551	0.0528594	3.318	3.265	3.191	3.258	0.0637887	0.0368284
	257.52	2.992	2.927	2.954	2.95767	0.0326548	0.0188532	3.131	2.979	3.035	3.04833	0.0768722	0.0443822	3.022	3.079	3.179	3.09333	0.0794754	0.0458851	3.322	3.257	3.181	3.25333	0.0705715	0.0407445
	258.1	2.997	2.925	2.965	2.96233	0.036074	0.0208273	3.128	2.985	3.023	3.04533	0.0740698	0.0427642	2.999	3.056	3.184	3.07967	0.0947435	0.0547002	3.317	3.262	3.18	3.253	0.068942	0.0398037
	258.68	2.998	2.934	2.966	2.966	0.032	0.0184752	3.135	2.983	3.014	3.044	0.0803181	0.0463717	3.013	3.065	3.185	3.08767	0.0882119	0.0509291	3.333	3.256	3.169	3.25267	0.0820508	0.047372
	259.26	2.996	2.944	2.953	2.96433	0.0277909	0.0160451	3.129	2.986	3.031	3.04867	0.0731186	0.0422151	2.998	3.06	3.182	3.08	0.0936162	0.0540494	3.321	3.247	3.173	3.247	0.074	0.0427239
	259.84	2.99	2.935	2.957	2.96067	0.0276827	0.0159826	3.143	2.97	3.027	3.04667	0.0881608	0.0508997	3.001	3.065	3.175	3.08033	0.0880076	0.0508112	3.303	3.248	3.168	3.23967	0.0678847	0.0391933
	260.42	2.991	2.934	2.95	2.95833	0.0293995	0.0169738	3.139	2.979	3.039	3.05233	0.080829	0.0466667	3.014	3.074	3.181	3.08967	0.0845951	0.048841	3.32	3.224	3.164	3.236	0.0786893	0.0454313
	261	2.993	2.927	2.952	2.95733	0.0333217	0.0192383	3.141	2.998	3.037	3.05867	0.0739211	0.0426784	3.002	3.047	3.189	3.07933	0.0976029	0.0563511	3.297	3.229	3.158	3.228	0.0695054	0.040129
	261.58	2.986	2.926	2.946	2.95267	0.0305505	0.0176383	3.138	2.991	3.029	3.05267	0.0763042	0.0440543	2.995	3.049	3.181	3.075	0.095687	0.0552449	3.303	3.253	3.15	3.23533	0.078015	0.045042
	262.16	2.993	2.929	2.929	2.95033	0.0369504	0.0213333	3.128	2.984	3.02	3.044	0.07494	0.0432666	3.002	3.049	3.186	3.079	0.0955981	0.0551936	3.288	3.227	3.157	3.224	0.0655515	0.0378462
	262.74	3.001	2.941	2.958	2.96667	0.0309246	0.0178543	3.142	2.986	3.05	3.05933	0.0784177	0.0452745	3.004	3.042	3.192	3.07933	0.0994049	0.0573914	3.289	3.219	3.157	3.22167	0.0660404	0.0381284
	263.32	3.003	2.936	2.952	2.96367	0.0349905	0.0202018	3.136	2.979	3.023	3.046	0.0809877	0.0467582	3.002	3.072	3.177	3.08367	0.0880814	0.0508538	3.278	3.23	3.143	3.217	0.0684324	0.0395095
	263.9	2.997	2.936	2.949	2.96067	0.0321299	0.0185502	3.148	2.984	3.022	3.05133	0.0858448	0.0495625	3.005	3.062	3.173	3.08	0.0854342	0.0493254	3.281	3.225	3.156	3.22067	0.0626126	0.0361494
	264.48	2.98	2.926	2.947	2.951	0.0272213	0.0157162	3.142	2.981	3.028	3.05033	0.0827909	0.0477993	3.012	3.054	3.197	3.08767	0.0969863	0.055995	3.279	3.22	3.133	3.21067	0.0734461	0.0424041
	265.06	2.996	2.938	2.938	2.95733	0.0334863	0.0193333	3.141	2.987	3.042	3.05667	0.0780406	0.0450568	3.007	3.062	3.178	3.08233	0.0872945	0.0503995	3.276	3.211	3.145	3.21067	0.0655006	0.0378168
	265.64	2.982	2.942	2.94	2.95467	0.0236925	0.0136789	3.152	2.978	3.033	3.05433	0.0889401	0.0513496	2.992	3.064	3.185	3.08033	0.0975312	0.0563097	3.282	3.213	3.138	3.211	0.0720208	0.0415812
	266.22	3.011	2.928	2.951	2.96333	0.0428525	0.0247409	3.142	2.968	3.029	3.04633	0.0882855	0.0509717	3.006	3.067	3.168	3.08033	0.0818189	0.0472382	3.266	3.197	3.132	3.19833	0.0670099	0.0386882
	266.8	2.987	2.987	2.941	2.97167	0.0265581	0.0153333	3.144	2.972	3.019	3.045	0.0888988	0.0513258	3.001	3.056	3.191	3.08267	0.0977667	0.0564456	3.258	3.219	3.127	3.20133	0.0672632	0.0388344
	267.38	2.987	2.925	2.946	2.95267	0.0315331	0.0182056	3.143	2.971	3.021	3.045	0.088476	0.0510816	2.991	3.063	3.177	3.077	0.093787	0.0541479	3.265	3.203	3.112	3.19333	0.0769567	0.044431
	267.96	2.992	2.942	2.948	2.96067	0.0273008	0.0157621	3.129	2.983	3.025	3.04567	0.075162	0.0433948	2.994	3.047	3.174	3.07167	0.0925005	0.0534052	3.262	3.191	3.111	3.188	0.0755447	0.0436157
	268.54	2.975	2.928	2.951	2.95133	0.0235018	0.0135688	3.143	2.977	3.039	3.053	0.0838809	0.0484286	2.992	3.035	3.183	3.07	0.100195	0.0578475	3.254	3.189	3.132	3.19167	0.0610437	0.0352436
	269.12	3.01	2.936	2.957	2.96767	0.0381357	0.0220177	3.144	2.974	3.024	3.04733	0.0873689	0.0504425	3.017	3.074	3.174	3.08833	0.0794754	0.0458851	3.241	3.181	3.105	3.17567	0.0681567	0.0393503
	269.7	2.991	2.932	2.952	2.95833	0.0300056	0.0173237	3.147	2.993	3.027	3.05567	0.0809032	0.0467095	2.98	3.032	3.174	3.062	0.100419	0.057977	3.244	3.192	3.125	3.187	0.0596574	0.0344432
	270.28	2.987	2.919	2.946	2.95067	0.0342394	0.0197681	3.134	2.974	3.019	3.04233	0.0825126	0.0476387	3.009	3.027	3.162	3.066	0.0836242	0.0482804	3.245	3.186	3.125	3.18533	0.0600028	0.0346426
	270.86	2.992	2.934	2.935	2.95367	0.0332014	0.0191688	3.132	2.963	3.029	3.04133	0.0851724	0.0491743	3.003	3.034	3.163	3.06667	0.0848548	0.0489909	3.271	3.19	3.118	3.193	0.0765441	0.0441928
	271.44	3.009	2.937	2.949	2.965	0.0385746	0.0222711	3.131	2.98	3.03	3.047	0.076922	0.044411	2.993	3.037	3.165	3.065	0.0893532	0.0515881	3.239	3.168	3.092	3.16633	0.0735142	0.0424434
	272.02	2.977	2.946	2.961	2.96133	0.0155027	0.00895048	3.129	2.99	3.02	3.04633	0.073146	0.0422308	2.991	3.022	3.17	3.061	0.0956609	0.0552298	3.235	3.151	3.105	3.16367	0.0659191	0.0380584
	272.6	3.003	2.933	2.942	2.95933	0.0380832	0.0219874	3.124	2.973	3.027	3.04133	0.0765136	0.0441752	2.985	3.041	3.15	3.05867	0.0839067	0.0484436	3.249	3.176	3.104	3.17633	0.0725006	0.0418582
	273.18	2.991	2.921	2.942	2.95133	0.0359212	0.0207391	3.136	2.978	3.028	3.04733	0.0807548	0.0466238	3.009	3.046	3.167	3.074	0.0826378	0.0477109	3.231	3.163	3.092	3.162	0.0695054	0.040129
	273.76	2.997	2.92	2.937	2.95133	0.0404516	0.0233548	3.139	2.984	3.034	3.05233	0.0791096	0.045674	2.998	3.036	3.178	3.07067	0.0948754	0.0547763	3.239	3.174	3.087	3.16667	0.0762649	0.0440316
	274.34	2.972	2.922	2.932	2.942	0.0264575	0.0152753	3.134	2.964	3.042	3.04667	0.085096	0.0491302	2.986	3.059	3.168	3.071	0.0915915	0.0528804	3.235	3.167	3.099	3.167	0.068	0.0392598
	274.92	2.996	2.932	2.939	2.95567	0.0351046	0.0202677	3.14	2.974	3.017	3.04367	0.086153	0.0497404	3.016	3.076	3.174	3.08867	0.079758	0.0460483	3.209	3.161	3.087	3.15233	0.06146	0.035484
	275.5	2.996	2.933	2.947	2.95867	0.0330807	0.0190992	3.128	2.964	3.031	3.041	0.082456	0.047606	2.989	3.026	3.153	3.056	0.0860174	0.0496622	3.224	3.157	3.08	3.15367	0.0720578	0.0416026
	276.08	2.997	2.928	2.934	2.953	0.038223	0.0220681	3.133	2.969	3.025	3.04233	0.0833627	0.0481295	2.99	3.037	3.175	3.06733	0.0961579	0.0555168	3.217	3.172	3.076	3.155	0.0720208	0.0415812
	276.66	2.99	2.925	2.941	2.952	0.0338674	0.0195533	3.141	2.967	3.025	3.04433	0.0885965	0.0511512	2.983	3.051	3.167	3.067	0.0930376	0.0537153	3.214	3.149	3.084	3.149	0.065	0.0375278
	277.24	2.982	2.907	2.944	2.94433	0.0375011	0.0216513	3.127	2.978	3.023	3.04267	0.0764221	0.0441223	2.981	3.023	3.163	3.05567	0.095296	0.0550192	3.205	3.155	3.071	3.14367	0.0677151	0.0390953
	277.82	2.995	2.921	2.96	2.95867	0.037018	0.0213724	3.134	2.969	3.039	3.04733	0.0828151	0.0478133	2.975	3.032	3.162	3.05633	0.0958454	0.0553363	3.199	3.14	3.074	3.13767	0.0625327	0.0361032
	278.4	2.995	2.932	2.946	2.95767	0.0330807	0.0190992	3.128	2.973	3.024	3.04167	0.0789958	0.0456082	2.992	3.043	3.17	3.06833	0.0916642	0.0529224	3.207	3.146	3.066	3.13967	0.070713	0.0408262
	278.98	2.993	2.915	2.935	2.94767	0.0405134	0.0233904	3.122	2.97	3.024	3.03867	0.0770541	0.0444872	2.98	3.022	3.144	3.04867	0.08519	0.0491845	3.193	3.135	3.056	3.128	0.0687677	0.0397031
	279.56	2.978	2.95	2.929	2.95233	0.0245832	0.0141931	3.14	2.982	3.007	3.043	0.0849294	0.049034	2.98	3.013	3.153	3.04867	0.0918495	0.0530293	3.191	3.13	3.057	3.126	0.0670895	0.0387341
	280.14	2.979	2.918	2.949	2.94867	0.0305014	0.01761	3.128	2.963	3.017	3.036	0.0841249	0.0485695	2.973	3.036	3.161	3.05667	0.0956887	0.0552459	3.186	3.14	3.049	3.125	0.0697209	0.0402534
	280.72	2.989	2.926	2.938	2.951	0.0334515	0.0193132	3.135	2.972	3.014	3.04033	0.0846306	0.0488615	2.996	3.054	3.163	3.071	0.084788	0.0489524	3.181	3.124	3.057	3.12067	0.0620672	0.0358345
	281.3	2.991	2.987	2.942	2.97333	0.0272091	0.0157092	3.124	2.97	3.02	3.038	0.0785621	0.0453578	2.972	3.025	3.166	3.05433	0.100271	0.0578917	3.184	3.117	3.062	3.121	0.0610983	0.0352751
	281.88	2.981	2.923	2.935	2.94633	0.0306159	0.0176761	3.138	2.958	3.006	3.034	0.0932094	0.0538145	2.991	3.013	3.15	3.05133	0.086153	0.0497404	3.203	3.111	3.054	3.12267	0.075182	0.0434063
	282.46	2.989	2.925	2.958	2.95733	0.0320052	0.0184782	3.13	2.982	3.005	3.039	0.079643	0.0459819	2.987	3.037	3.141	3.055	0.0785621	0.0453578	3.171	3.121	3.04	3.11067	0.0661085	0.0381678
	283.04	2.971	2.941	2.946	2.95267	0.0160728	0.00927961	3.131	2.971	3.021	3.041	0.0818535	0.0472582	2.97	3.001	3.153	3.04133	0.0979405	0.0565459	3.17	3.109	3.035	3.10467	0.0676042	0.0390313
	283.62	2.987	2.914	2.94	2.947	0.037	0.021362	3.139	2.974	3.022	3.045	0.0848705	0.049	2.981	3.032	3.162	3.05833	0.0933292	0.0538836	3.183	3.115	3.05	3.116	0.0665056	0.038397
	284.2	2.999	2.93	2.942	2.957	0.0368646	0.0212838	3.135	2.974	3.039	3.04933	0.0809959	0.046763	3.006	3.022	3.163	3.06367	0.0863964	0.049881	3.17	3.109	3.035	3.10467	0.0676042	0.0390313
	284.78	2.975	2.919	2.942	2.94533	0.0281484	0.0162515	3.137	2.972	3.026	3.045	0.0841249	0.0485695	2.99	3.026	3.156	3.05733	0.0873232	0.050416	3.158	3.108	3.035	3.10033	0.0618574	0.0357134
	285.36	2.988	2.921	2.942	2.95033	0.0342685	0.019785	3.129	2.976	3.032	3.04567	0.0774102	0.0446928	2.981	3.029	3.164	3.058	0.0948841	0.0547814	3.176	3.103	3.02	3.09967	0.0780534	0.0450642
	285.94	2.992	2.926	2.934	2.95067	0.0360185	0.0207953	3.133	2.977	3.018	3.04267	0.0808723	0.0466917	2.978	3.024	3.16	3.054	0.0946361	0.0546382	3.166	3.096	3.024	3.09533	0.0710023	0.0409932
	286.52	2.968	2.927	2.935	2.94333	0.0217332	0.0125477	3.13	2.98	3.021	3.04367	0.0775263	0.0447599	2.986	3.045	3.177	3.06933	0.0977974	0.0564634	3.164	3.094	3.033	3.097	0.0655515	0.0378462
	287.1	2.985	2.925	2.931	2.947	0.0330454	0.0190788	3.137	2.973	3.017	3.04233	0.0848842	0.0490079	2.986	3.021	3.155	3.054	0.089202	0.0515008	3.166	3.069	3.029	3.088	0.0704486	0.0406735
	287.68	2.981	2.911	2.936	2.94267	0.035473	0.0204803	3.124	2.978	3.021	3.041	0.0750267	0.0433167	2.977	3.033	3.152	3.054	0.08937	0.0515978	3.158	3.084	3.032	3.09133	0.0633193	0.0365574
	288.26	2.99	2.915	2.944	2.94967	0.0378197	0.0218352	3.134	2.971	3.033	3.046	0.0822739	0.0475009	2.963	3.024	3.155	3.04733	0.0981037	0.0566402	3.16	3.078	3.026	3.088	0.0675574	0.0390043
	288.84	2.982	2.93	2.945	2.95233	0.0267644	0.0154524	3.141	2.968	3.014	3.041	0.0896047	0.0517333	2.972	3.003	3.156	3.04367	0.0985106	0.0568751	3.151	3.08	3.009	3.08	0.071	0.0409919
	289.42	3.006	2.928	2.952	2.962	0.03995	0.0230651	3.128	2.972	3.017	3.039	0.0802932	0.0463573	2.968	3.023	3.148	3.04633	0.0922406	0.0532552	3.152	3.081	3.006	3.07967	0.0730091	0.0421518
	290	2.986	2.919	2.937	2.94733	0.0346747	0.0200194	3.133	2.969	3.019	3.04033	0.0840555	0.0485295	2.947	3.012	3.143	3.034	0.0998349	0.0576397	3.157	3.09	3.009	3.08533	0.0741103	0.0427876
	290.58	2.996	2.925	2.932	2.951	0.039128	0.0225906	3.143	2.972	3.021	3.04533	0.0880587	0.0508407	2.972	3.002	3.133	3.03567	0.0856174	0.0494312	3.134	3.061	3.001	3.06533	0.0666058	0.0384549
	291.16	2.978	2.924	2.916	2.93933	0.0337244	0.0194708	3.133	2.973	3.015	3.04033	0.0829538	0.0478934	2.973	3.028	3.14	3.047	0.0851058	0.0491359	3.14	3.091	2.999	3.07667	0.0715844	0.0413293
	291.74	2.969	2.921	2.932	2.94067	0.0251462	0.0145182	3.124	2.975	3.022	3.04033	0.076173	0.0439785	2.97	2.999	3.146	3.03833	0.0943628	0.0544804	3.126	3.082	3.006	3.07133	0.0607069	0.0350492
	292.32	2.976	2.922	2.931	2.943	0.028931	0.0167033	3.145	2.969	3.032	3.04867	0.0891759	0.0514857	2.999	3.044	3.139	3.06067	0.0714726	0.0412647	3.135	3.063	3.003	3.067	0.0660908	0.0381576
	292.9	2.982	2.922	2.939	2.94767	0.0309246	0.0178543	3.141	2.974	3.019	3.04467	0.0864079	0.0498877	2.957	3.021	3.138	3.03867	0.0917842	0.0529916	3.125	3.077	3.003	3.06833	0.06146	0.035484
	293.48	2.976	2.938	2.938	2.95067	0.0219393	0.0126667	3.13	2.961	3.02	3.037	0.085773	0.049521	2.969	3.028	3.147	3.048	0.0906697	0.0523482	3.136	3.063	2.998	3.06567	0.0690386	0.0398595
	294.06	2.99	2.911	2.919	2.94	0.0434856	0.0251064	3.129	2.973	3.02	3.04067	0.0800271	0.0462037	2.981	3.007	3.148	3.04533	0.0898573	0.0518791	3.129	3.071	2.997	3.06567	0.0661614	0.0381983
	294.64	2.986	2.921	2.916	2.941	0.0390512	0.0225462	3.137	2.975	3.016	3.04267	0.0842279	0.048629	2.97	3.014	3.125	3.03633	0.079877	0.046117	3.145	3.061	3	3.06867	0.0728034	0.0420331
	295.22	2.995	2.921	2.935	2.95033	0.0393107	0.0226961	3.134	2.967	3.032	3.04433	0.0841804	0.0486016	2.983	3	3.137	3.04	0.0844334	0.0487476	3.119	3.037	2.988	3.048	0.0661891	0.0382143
	295.8	2.979	2.96	2.938	2.959	0.0205183	0.0118462	3.136	2.968	3.009	3.03767	0.0875919	0.0505712	2.968	3	3.143	3.037	0.0931826	0.053799	3.117	3.068	2.992	3.059	0.0629841	0.0363639
	296.38	2.964	2.92	2.935	2.93967	0.0223681	0.0129142	3.129	2.958	3.014	3.03367	0.0871799	0.0503333	2.962	3.001	3.124	3.029	0.0845518	0.048816	3.124	3.041	2.99	3.05167	0.0676338	0.0390484
	296.96	3.002	2.917	2.929	2.94933	0.0460036	0.0265602	3.128	2.968	3.005	3.03367	0.0837636	0.0483609	2.956	2.993	3.143	3.03067	0.0990269	0.0571732	3.127	3.055	2.983	3.055	0.072	0.0415692
	297.54	2.995	2.91	2.94	2.94833	0.0431084	0.0248886	3.121	2.968	3.023	3.03733	0.0775005	0.044745	2.964	2.982	3.141	3.029	0.0974115	0.0562406	3.123	3.058	2.98	3.05367	0.0715984	0.0413374
	298.12	2.977	2.916	2.936	2.943	0.0310966	0.0179536	3.129	2.963	3.009	3.03367	0.0857049	0.0494818	2.98	3.019	3.143	3.04733	0.0851136	0.0491404	3.132	3.031	2.98	3.04767	0.0773585	0.0446629
	298.7	2.984	2.922	2.947	2.951	0.0311929	0.0180093	3.129	2.962	3.022	3.03767	0.0845951	0.048841	2.964	3.021	3.132	3.039	0.0854342	0.0493254	3.109	3.028	2.968	3.035	0.0707602	0.0408534
	299.28	2.993	2.929	2.941	2.95433	0.0340196	0.0196412	3.122	2.976	3.028	3.042	0.074	0.0427239	2.962	3.012	3.142	3.03867	0.0929157	0.0536449	3.111	3.027	2.978	3.03867	0.0672632	0.0388344
	299.86	2.978	2.907	2.944	2.943	0.0355106	0.020502	3.13	2.969	3.017	3.03867	0.0826579	0.0477226	2.957	3.016	3.136	3.03633	0.0912159	0.0526635	3.118	3.037	2.957	3.03733	0.0805005	0.046477
	300.44	2.987	2.917	2.922	2.942	0.0390512	0.0225462	3.132	2.964	3.027	3.041	0.0848705	0.049	2.976	3.001	3.145	3.04067	0.0912159	0.0526635	3.103	3.028	2.97	3.03367	0.0666808	0.0384982
	301.02	2.977	2.913	2.938	2.94267	0.0322542	0.018622	3.127	2.97	3.016	3.03767	0.0807114	0.0465988	2.971	3.024	3.131	3.042	0.0815046	0.0470567	3.095	3.038	2.969	3.034	0.0630952	0.036428
	301.6	2.984	2.936	2.934	2.95133	0.0283078	0.0163435	3.13	2.968	3.023	3.04033	0.0823792	0.0475617	2.968	3.03	3.127	3.04167	0.0801395	0.0462685	3.096	3.035	2.976	3.03567	0.0600028	0.0346426
	302.18	2.974	2.914	2.925	2.93767	0.0319427	0.0184421	3.137	2.98	3.022	3.04633	0.0812794	0.0469267	2.972	3.025	3.137	3.04467	0.0842397	0.0486358	3.106	3.02	2.975	3.03367	0.0665607	0.0384289
	302.76	2.991	2.918	2.94	2.94967	0.0374477	0.0216205	3.133	2.97	3.022	3.04167	0.0832606	0.0480706	2.971	3.019	3.137	3.04233	0.0854244	0.0493198	3.107	3.023	2.979	3.03633	0.0650333	0.037547
	303.34	2.987	2.907	2.938	2.944	0.0403361	0.0232881	3.135	2.964	3.022	3.04033	0.0869617	0.0502073	2.96	3.005	3.128	3.031	0.0869655	0.0502096	3.092	3.025	2.954	3.02367	0.0690097	0.0398427
	303.92	2.988	2.927	2.932	2.949	0.0338674	0.0195533	3.123	2.966	3.015	3.03467	0.0803264	0.0463765	2.992	3.023	3.135	3.05	0.0752263	0.0434319	3.09	3.015	2.962	3.02233	0.0643143	0.0371319
	304.5	2.975	2.922	2.942	2.94633	0.0267644	0.0154524	3.127	2.977	3.031	3.045	0.0759737	0.0438634	2.968	2.992	3.12	3.02667	0.081715	0.0471781	3.093	3.012	2.965	3.02333	0.0647482	0.0373824
	305.08	2.991	2.923	2.928	2.94733	0.037899	0.021881	3.118	2.963	3.014	3.03167	0.0789958	0.0456082	2.967	3.004	3.131	3.034	0.0860174	0.0496622	3.09	3.037	2.951	3.026	0.0701498	0.040501
	305.66	2.989	2.912	2.927	2.94267	0.0408207	0.0235679	3.13	2.964	3.003	3.03233	0.0868005	0.0501143	2.97	3.009	3.119	3.03267	0.0772679	0.0446107	3.091	3.002	2.961	3.018	0.0664605	0.038371
	306.24	2.983	2.926	2.941	2.95	0.0295466	0.0170587	3.126	2.976	3.014	3.03867	0.0779829	0.0450235	2.959	3.003	3.109	3.02367	0.077106	0.0445172	3.094	3.003	2.951	3.016	0.0723809	0.0417892
	306.82	2.986	2.927	2.932	2.94833	0.0327159	0.0188886	3.119	2.956	3.018	3.031	0.0822739	0.0475009	2.964	3.008	3.128	3.03333	0.0848842	0.0490079	3.093	3.017	2.948	3.01933	0.0725282	0.0418742
	307.4	2.983	2.907	2.934	2.94133	0.038527	0.0222436	3.127	2.979	3.027	3.04433	0.0755072	0.0435941	2.97	3.005	3.128	3.03433	0.0829839	0.0479108	3.078	3.005	2.936	3.00633	0.0710094	0.0409973
	307.98	2.975	2.91	2.938	2.941	0.0326037	0.0188237	3.136	2.975	3.015	3.042	0.0838272	0.0483977	2.936	2.989	3.131	3.01867	0.100828	0.0582132	3.086	3.012	2.962	3.02	0.0623859	0.0360185
	308.56	2.986	2.925	2.929	2.94667	0.0341223	0.0197005	3.122	2.967	3.024	3.03767	0.0783986	0.0452634	2.964	2.996	3.136	3.032	0.0914768	0.0528141	3.083	3	2.931	3.00467	0.0761074	0.0439406
	309.14	2.994	2.926	2.929	2.94967	0.0384231	0.0221836	3.118	2.96	3.024	3.034	0.0794733	0.0458839	2.96	3.008	3.119	3.029	0.0815537	0.047085	3.091	3.004	2.937	3.01067	0.0772161	0.0445808
	309.72	2.988	2.907	2.94	2.945	0.0407308	0.023516	3.129	2.976	3.039	3.048	0.076896	0.0443959	2.962	2.999	3.133	3.03133	0.0899685	0.0519433	3.068	2.991	2.929	2.996	0.0696348	0.0402036
	310.3	2.99	2.969	2.932	2.96367	0.0293655	0.0169542	3.139	2.98	3.026	3.04833	0.0818189	0.0472382	2.961	3.007	3.127	3.03167	0.0857049	0.0494818	3.077	2.999	2.944	3.00667	0.0668306	0.0385847
	310.88	2.976	2.923	2.934	2.94433	0.0279702	0.0161486	3.123	2.96	3.028	3.037	0.0818719	0.0472687	2.96	2.998	3.131	3.02967	0.0897905	0.0518406	3.083	2.988	2.949	3.00667	0.0689227	0.0397925
	311.46	2.989	2.908	2.942	2.94633	0.0406735	0.0234829	3.128	2.96	3.012	3.03333	0.0860078	0.0496566	2.949	3.003	3.121	3.02433	0.0879621	0.0507849	3.06	2.976	2.944	2.99333	0.059911	0.0345897
	312.04	2.986	2.915	2.937	2.946	0.0363456	0.0209841	3.135	2.966	3.019	3.04	0.0864349	0.0499032	2.961	3.005	3.129	3.03167	0.0871168	0.0502969	3.069	2.998	2.923	2.99667	0.0730091	0.0421518
	312.62	2.988	2.921	2.927	2.94533	0.037072	0.0214035	3.113	2.962	3.018	3.031	0.0763348	0.0440719	2.959	3.003	3.126	3.02933	0.0865583	0.0499744	3.068	2.992	2.922	2.994	0.0730205	0.0421584
	313.2	2.968	2.916	2.942	2.942	0.026	0.0150111	3.12	2.954	3.008	3.02733	0.0846719	0.0488854	2.957	2.987	3.124	3.02267	0.08903	0.0514015	3.048	2.996	2.925	2.98967	0.0617441	0.035648
	313.78	2.982	2.904	2.925	2.937	0.0403609	0.0233024	3.132	2.944	3.019	3.03167	0.0946379	0.0546392	2.962	2.989	3.12	3.02367	0.0845123	0.0487932	3.063	2.995	2.931	2.99633	0.0660101	0.0381109
	314.36	2.978	2.907	2.943	2.94267	0.0355012	0.0204966	3.124	2.969	3.02	3.03767	0.0789958	0.0456082	2.966	2.98	3.124	3.02333	0.0874605	0.0504953	3.065	2.99	2.922	2.99233	0.0715285	0.041297
	314.94	2.983	2.918	2.935	2.94533	0.0337095	0.0194622	3.114	2.961	3.016	3.03033	0.0775005	0.044745	2.945	2.98	3.127	3.01733	0.0965729	0.0557564	3.064	2.984	2.913	2.987	0.0755447	0.0436157
	315.52	2.973	2.924	2.931	2.94267	0.0265016	0.0153007	3.139	2.967	3	3.03533	0.0912816	0.0527015	2.968	3.006	3.136	3.03667	0.0880984	0.0508637	3.043	2.988	2.912	2.981	0.0657799	0.0379781
	316.1	2.996	2.919	2.938	2.951	0.0401123	0.0231589	3.117	2.972	3.013	3.034	0.0747462	0.0431548	2.951	2.983	3.106	3.01333	0.0818311	0.0472452	3.055	2.972	2.909	2.97867	0.073228	0.0422782
	316.68	2.984	2.918	2.914	2.93867	0.0393107	0.0226961	3.116	2.962	3.024	3.034	0.0774855	0.0447363	2.959	2.983	3.122	3.02133	0.0880019	0.0508079	3.038	2.971	2.902	2.97033	0.0680025	0.0392612
	317.26	2.99	2.912	2.926	2.94267	0.0415853	0.0240093	3.118	2.953	2.998	3.023	0.0852936	0.0492443	2.939	2.988	3.126	3.01767	0.0969656	0.0559831	3.039	2.965	2.91	2.97133	0.0647328	0.0373735
	317.84	2.984	2.921	2.933	2.946	0.0334515	0.0193132	3.125	2.964	3.024	3.03767	0.0813654	0.0469764	2.944	2.997	3.129	3.02333	0.0952698	0.055004	3.044	2.972	2.917	2.97767	0.0636894	0.0367711
	318.42	2.984	2.926	2.937	2.949	0.0308058	0.0177858	3.128	2.962	3.005	3.03167	0.086153	0.0497404	2.945	3.008	3.118	3.02367	0.0875576	0.0505514	3.042	2.977	2.911	2.97667	0.0655006	0.0378168
	319	2.984	2.908	2.924	2.93867	0.0400666	0.0231325	3.121	2.961	3.015	3.03233	0.0813962	0.0469941	2.957	2.995	3.122	3.02467	0.0864079	0.0498877	3.039	2.967	2.9	2.96867	0.069515	0.0401345
	319.58	2.978	2.917	2.933	2.94267	0.031628	0.0182605	3.117	2.968	3.016	3.03367	0.0760548	0.0439103	2.961	3.013	3.127	3.03367	0.0849078	0.0490215	3.025	2.963	2.917	2.96833	0.0541972	0.0312908
	320.16	2.979	2.912	2.925	2.93867	0.0355293	0.0205129	3.124	2.971	3.016	3.037	0.0786321	0.0453982	2.944	3.004	3.122	3.02333	0.0905612	0.0522855	3.043	2.961	2.914	2.97267	0.0652865	0.0376932
	320.74	2.959	2.918	2.931	2.936	0.0209523	0.0120968	3.113	2.958	3.006	3.02567	0.0793494	0.0458124	2.943	2.993	3.102	3.01267	0.081304	0.0469409	3.034	2.983	2.922	2.97967	0.0560744	0.0323745
	321.32	2.983	2.916	2.93	2.943	0.0353412	0.0204042	3.106	2.958	3.016	3.02667	0.0745743	0.0430555	2.951	2.997	3.121	3.023	0.0879318	0.0507674	3.038	2.965	2.899	2.96733	0.0695294	0.0401428
	321.9	2.971	2.91	2.922	2.93433	0.0323161	0.0186577	3.125	2.964	3.012	3.03367	0.0826579	0.0477226	2.95	2.99	3.117	3.019	0.0871952	0.0503422	3.038	2.937	2.887	2.954	0.076922	0.044411
	322.48	2.983	2.917	2.943	2.94767	0.0332466	0.0191949	3.124	2.966	3.028	3.03933	0.0796074	0.0459613	2.953	2.962	3.124	3.013	0.0962341	0.0555608	3.015	2.944	2.902	2.95367	0.0571168	0.0329764
	323.06	2.985	2.912	2.922	2.93967	0.0395769	0.0228498	3.123	2.958	3.024	3.035	0.0830482	0.0479479	2.943	2.966	3.116	3.00833	0.0939486	0.0542412	3.029	2.964	2.909	2.96733	0.0600694	0.0346811
	323.64	2.982	2.912	2.943	2.94567	0.0350761	0.0202512	3.123	2.952	3.003	3.026	0.0877895	0.0506853	2.942	2.998	3.12	3.02	0.0910165	0.0525484	3.028	2.942	2.887	2.95233	0.0710657	0.0410298
	324.22	2.982	2.918	2.927	2.94233	0.0346458	0.0200028	3.119	2.961	3.02	3.03333	0.0798394	0.0460953	2.951	2.977	3.11	3.01267	0.0852897	0.049242	3.033	2.95	2.909	2.964	0.0631744	0.0364737
	324.8	2.975	2.952	2.918	2.94833	0.0286764	0.0165563	3.116	2.966	3.019	3.03367	0.076068	0.0439179	2.945	2.971	3.111	3.009	0.0892861	0.0515493	3.021	2.943	2.898	2.954	0.0622334	0.0359305
	325.38	2.986	2.93	2.929	2.94833	0.0326241	0.0188355	3.122	2.967	3.007	3.032	0.0804674	0.0464579	2.941	2.991	3.106	3.01267	0.0846069	0.0488478	3.015	2.937	2.897	2.94967	0.0600111	0.0346474
	325.96	2.979	2.916	2.927	2.94067	0.0336502	0.0194279	3.131	2.972	3.025	3.04267	0.0809588	0.0467416	2.928	2.974	3.106	3.00267	0.0923977	0.0533458	3.033	2.944	2.892	2.95633	0.0713045	0.0411677
	326.54	2.987	2.923	2.924	2.94467	0.0366652	0.0211686	3.123	2.957	3.009	3.02967	0.0849078	0.0490215	2.937	2.972	3.122	3.01033	0.0982768	0.0567401	3.002	2.943	2.902	2.949	0.0502693	0.029023
	327.12	2.978	2.906	2.922	2.93533	0.0378065	0.0218276	3.119	2.973	2.998	3.03	0.0780833	0.0450814	2.943	3.005	3.101	3.01633	0.0796074	0.0459613	3.016	2.946	2.885	2.949	0.0655515	0.0378462
	327.7	2.975	2.92	2.934	2.943	0.0285832	0.0165025	3.125	2.975	3.012	3.03733	0.078143	0.0451159	2.928	2.971	3.124	3.00767	0.103016	0.0594764	3.019	2.938	2.875	2.944	0.0721873	0.0416773
	328.28	2.987	2.905	2.933	2.94167	0.0416813	0.0240647	3.121	2.965	3.014	3.03333	0.0797768	0.0460591	2.949	2.983	3.125	3.019	0.0933595	0.0539011	3.02	2.932	2.882	2.94467	0.0698665	0.0403375
	328.86	2.986	2.894	2.918	2.93267	0.0477214	0.027552	3.13	2.968	3.007	3.035	0.0845518	0.048816	2.931	2.976	3.111	3.006	0.093675	0.0540833	3.014	2.942	2.877	2.94433	0.0685298	0.0395657
	329.44	2.976	2.918	2.931	2.94167	0.0304357	0.0175721	3.119	2.966	3.003	3.02933	0.0798269	0.0460881	2.947	2.992	3.115	3.018	0.0869655	0.0502096	3.008	2.941	2.882	2.94367	0.0630423	0.0363975
	330.02	2.98	2.917	2.925	2.94067	0.0342977	0.0198018	3.123	2.961	3.01	3.03133	0.0830803	0.0479664	2.926	2.977	3.1	3.001	0.0894483	0.051643	3.01	2.934	2.881	2.94167	0.0648408	0.0374359
	330.6	2.982	2.907	2.932	2.94033	0.0381881	0.0220479	3.115	2.949	2.997	3.02033	0.0854244	0.0493198	2.941	2.982	3.116	3.013	0.091526	0.0528425	3.01	2.925	2.868	2.93433	0.0714586	0.0412566
	331.18	2.975	2.909	2.927	2.937	0.0341174	0.0196977	3.101	2.968	3.004	3.02433	0.068792	0.0397171	2.945	2.977	3.104	3.00867	0.0840972	0.0485535	3.013	2.922	2.863	2.93267	0.0755667	0.0436285
	331.76	2.983	2.91	2.92	2.93767	0.0395769	0.0228498	3.11	2.961	3.009	3.02667	0.0760548	0.0439103	2.947	2.976	3.114	3.01233	0.0892319	0.0515181	2.996	2.94	2.87	2.93533	0.0631295	0.0364478
	332.34	2.98	2.905	2.935	2.94	0.0377492	0.0217945	3.115	2.961	3.004	3.02667	0.0794628	0.0458779	2.939	2.986	3.111	3.012	0.0888988	0.0513258	2.985	2.932	2.883	2.93333	0.0510131	0.0294524
	332.92	2.989	2.923	2.935	2.949	0.0351568	0.0202978	3.121	2.963	3.006	3.03	0.0816884	0.0471628	2.957	2.984	3.103	3.01467	0.077681	0.0448491	2.999	2.934	2.874	2.93567	0.0625167	0.036094
	333.5	2.984	2.916	2.934	2.94467	0.0352326	0.0203415	3.127	2.96	3.007	3.03133	0.0861181	0.0497203	2.956	2.994	3.096	3.01533	0.0723971	0.0417985	3.005	2.933	2.871	2.93633	0.0670622	0.0387184
	334.08	2.981	2.921	2.925	2.94233	0.033546	0.0193678	3.115	2.94	3.008	3.021	0.0882213	0.0509346	2.935	2.979	3.109	3.00767	0.0904728	0.0522345	2.981	2.921	2.851	2.91767	0.0650641	0.0375648
	334.66	2.984	2.902	2.915	2.93367	0.0440719	0.0254449	3.124	2.958	3.008	3.03	0.0851587	0.0491664	2.932	2.98	3.089	3.00033	0.0804508	0.0464483	2.997	2.916	2.858	2.92367	0.0698164	0.0403085
	335.24	2.955	2.911	2.926	2.93067	0.0223681	0.0129142	3.122	2.972	3.015	3.03633	0.077242	0.0445957	2.935	2.966	3.106	3.00233	0.0911062	0.0526002	3.009	2.907	2.869	2.92833	0.0723971	0.0417985
	335.82	2.974	2.916	2.936	2.942	0.0294618	0.0170098	3.109	2.959	3.009	3.02567	0.0763763	0.0440959	2.936	2.974	3.114	3.008	0.0937443	0.0541233	3.001	2.92	2.88	2.93367	0.0616468	0.0355918
	336.4	2.98	2.916	2.914	2.93667	0.0375411	0.0216744	3.127	2.961	3.02	3.036	0.0841487	0.0485833	2.947	2.997	3.117	3.02033	0.0873689	0.0504425	2.995	2.913	2.86	2.92267	0.0680172	0.0392697
	336.98	2.978	2.925	2.921	2.94133	0.0318172	0.0183697	3.114	2.963	3.009	3.02867	0.0773972	0.0446853	2.933	2.968	3.108	3.003	0.0926013	0.0534634	2.986	2.917	2.873	2.92533	0.056959	0.0328853
	337.56	2.972	2.923	2.918	2.93767	0.0298385	0.0172272	3.114	2.966	3.011	3.03033	0.0758705	0.0438039	2.933	2.98	3.094	3.00233	0.0827909	0.0477993	2.993	2.913	2.881	2.929	0.0576888	0.0333067
	338.14	2.983	2.921	2.925	2.943	0.0346987	0.0200333	3.112	2.957	3.02	3.02967	0.0779508	0.0450049	2.951	2.977	3.091	3.00633	0.074467	0.0429935	2.987	2.907	2.851	2.915	0.068352	0.0394631
	338.72	2.979	2.909	2.936	2.94133	0.0353034	0.0203825	3.122	2.961	3.005	3.02933	0.0832126	0.0480428	2.937	2.974	3.099	3.00333	0.0848901	0.0490113	2.989	2.914	2.883	2.92867	0.0545008	0.031466
	339.3	2.966	2.956	2.922	2.948	0.0230651	0.0133167	3.123	2.952	3.014	3.02967	0.0865698	0.0499811	2.937	2.974	3.093	3.00133	0.0815128	0.0470614	2.981	2.917	2.859	2.919	0.0610246	0.0352326
	339.88	2.974	2.907	2.932	2.93767	0.0338575	0.0195477	3.11	2.953	2.996	3.01967	0.0811316	0.0468413	2.924	2.963	3.107	2.998	0.0963898	0.0556507	2.965	2.905	2.845	2.905	0.06	0.034641
	340.46	2.99	2.919	2.916	2.94167	0.0418848	0.0241822	3.137	2.965	2.999	3.03367	0.0910897	0.0525907	2.927	2.968	3.126	3.007	0.105076	0.0606658	2.971	2.897	2.857	2.90833	0.0578389	0.0333933
	341.04	2.984	2.915	2.915	2.938	0.0398372	0.023	3.112	2.943	3.011	3.022	0.0850353	0.0490951	2.939	2.963	3.095	2.999	0.084	0.0484974	2.987	2.895	2.849	2.91033	0.0702662	0.0405682
	341.62	2.978	2.891	2.938	2.93567	0.0435469	0.0251418	3.108	2.949	3.013	3.02333	0.0800021	0.0461892	2.937	2.966	3.103	3.002	0.0886623	0.0511892	2.971	2.912	2.835	2.906	0.0681982	0.0393743
	342.2	2.987	2.912	2.915	2.938	0.0424617	0.0245153	3.116	2.964	3.014	3.03133	0.0774683	0.0447263	2.919	2.969	3.095	2.99433	0.0906936	0.052362	2.97	2.892	2.845	2.90233	0.0631374	0.0364524
	342.78	2.965	2.911	2.932	2.936	0.0272213	0.0157162	3.114	2.941	3.006	3.02033	0.0873861	0.0504524	2.926	2.973	3.107	3.002	0.0939202	0.0542248	2.979	2.909	2.847	2.91167	0.0660404	0.0381284
	343.36	2.978	2.912	2.922	2.93733	0.0355715	0.0205372	3.114	2.957	3.014	3.02833	0.0794754	0.0458851	2.918	2.971	3.108	2.999	0.0980459	0.0566068	2.979	2.898	2.839	2.90533	0.0702875	0.0405805
	343.94	2.986	2.895	2.923	2.93467	0.0466083	0.0269093	3.12	2.948	3.013	3.027	0.0868504	0.0501431	2.919	2.965	3.097	2.99367	0.0923977	0.0533458	2.979	2.911	2.851	2.91367	0.0640417	0.0369745
	344.52	2.976	2.915	2.921	2.93733	0.0336204	0.0194108	3.117	2.962	3.011	3.03	0.0792275	0.045742	2.931	2.974	3.105	3.00333	0.090633	0.052327	2.972	2.886	2.867	2.90833	0.0559494	0.0323024
	345.1	2.977	2.916	2.927	2.94	0.0325115	0.0187705	3.118	2.965	3	3.02767	0.0801644	0.0462829	2.944	2.974	3.096	3.00467	0.0805067	0.0464806	2.963	2.886	2.848	2.899	0.0585918	0.033828
	345.68	2.986	2.913	2.919	2.93933	0.0405257	0.0233975	3.11	2.959	3.009	3.026	0.076922	0.044411	2.931	2.975	3.089	2.99833	0.0815434	0.0470791	2.968	2.882	2.842	2.89733	0.0643843	0.0371723
	346.26	2.976	2.908	2.911	2.93167	0.0384231	0.0221836	3.129	2.961	3.007	3.03233	0.0868178	0.0501243	2.918	2.961	3.108	2.99567	0.099631	0.057522	2.985	2.882	2.843	2.90333	0.0733644	0.0423569
	346.84	2.988	2.893	2.919	2.93333	0.0490951	0.0283451	3.121	2.963	3.009	3.031	0.081265	0.0469184	2.923	2.978	3.104	3.00167	0.0927919	0.0535734	2.979	2.873	2.853	2.90167	0.0677151	0.0390953
	347.42	2.98	2.9	2.923	2.93433	0.0411866	0.0237791	3.123	2.957	3.017	3.03233	0.0840555	0.0485295	2.924	2.976	3.096	2.99867	0.0882119	0.0509291	2.966	2.88	2.825	2.89033	0.0710657	0.0410298
	348	2.972	2.914	2.931	2.939	0.0298161	0.0172143	3.117	2.955	3.01	3.02733	0.0823792	0.0475617	2.913	2.943	3.102	2.986	0.101573	0.058643	2.958	2.899	2.828	2.895	0.0650922	0.037581
	348.58	2.975	2.896	2.922	2.931	0.0402616	0.0232451	3.117	2.973	3.009	3.033	0.07494	0.0432666	2.924	2.967	3.097	2.996	0.0900722	0.0520032	2.954	2.884	2.84	2.89267	0.057492	0.033193
	349.16	2.986	2.907	2.917	2.93667	0.0430155	0.024835	3.121	2.966	3	3.029	0.0814678	0.0470354	2.918	2.963	3.083	2.988	0.0852936	0.0492443	2.95	2.886	2.832	2.88933	0.0590706	0.0341044
	349.74	2.967	2.908	2.928	2.93433	0.0300056	0.0173237	3.095	2.946	3.003	3.01467	0.075182	0.0434063	2.922	2.953	3.095	2.99	0.0922442	0.0532572	2.958	2.882	2.831	2.89033	0.0639088	0.0368978
	350.32	2.972	2.918	2.912	2.934	0.0330454	0.0190788	3.106	2.935	3.002	3.01433	0.0861646	0.0497471	2.928	2.982	3.113	3.00767	0.0951332	0.0549252	2.958	2.898	2.83	2.89533	0.0640417	0.0369745
	350.9	2.974	2.911	2.924	2.93633	0.0332616	0.0192036	3.128	2.967	3.011	3.03533	0.0832126	0.0480428	2.918	2.956	3.095	2.98967	0.093179	0.0537969	2.949	2.873	2.821	2.881	0.0643739	0.0371663
	351.48	2.976	2.912	2.928	2.93867	0.0333067	0.0192296	3.131	2.955	2.995	3.027	0.0922605	0.0532666	2.935	2.944	3.104	2.99433	0.0950807	0.0548948	2.944	2.896	2.825	2.88833	0.0598693	0.0345656
	352.06	2.981	2.924	2.911	2.93867	0.0372335	0.0214968	3.11	2.951	3.011	3.024	0.0802932	0.0463573	2.945	2.954	3.095	2.998	0.0841249	0.0485695	2.962	2.875	2.819	2.88533	0.0720578	0.0416026
	352.64	2.972	2.926	2.924	2.94067	0.0271539	0.0156773	3.124	2.971	3.01	3.035	0.0795047	0.0459021	2.938	2.982	3.105	3.00833	0.0865583	0.0499744	2.948	2.861	2.824	2.87767	0.0636579	0.0367529
	353.22	2.961	2.907	2.925	2.931	0.0274955	0.0158745	3.129	2.958	3.003	3.03	0.0886397	0.0511762	2.928	2.976	3.102	3.002	0.0898666	0.0518845	2.95	2.855	2.819	2.87467	0.0676782	0.039074
	353.8	2.98	2.968	2.933	2.96033	0.0244199	0.0140989	3.107	2.956	2.992	3.01833	0.0788691	0.0455351	2.921	2.961	3.1	2.994	0.0939521	0.0542433	2.944	2.885	2.824	2.88433	0.0600028	0.0346426
	354.38	2.967	2.899	2.927	2.931	0.034176	0.0197315	3.119	2.95	3.009	3.026	0.085773	0.049521	2.94	2.953	3.092	2.995	0.0842556	0.048645	2.942	2.863	2.83	2.87833	0.0575529	0.0332282
	354.96	2.966	2.913	2.914	2.931	0.030315	0.0175024	3.119	2.957	3.008	3.028	0.0828312	0.0478226	2.93	2.953	3.098	2.99367	0.0910842	0.0525875	2.947	2.854	2.818	2.873	0.0665658	0.0384318
	355.54	2.976	2.908	2.911	2.93167	0.0384231	0.0221836	3.122	2.967	3.013	3.034	0.0796053	0.0459601	2.923	2.963	3.101	2.99567	0.0933881	0.0539176	2.959	2.879	2.828	2.88867	0.0660328	0.0381241
	356.12	2.97	2.903	2.922	2.93167	0.0345302	0.019936	3.108	2.955	3.013	3.02533	0.077242	0.0445957	2.938	2.983	3.092	3.00433	0.0791854	0.0457177	2.942	2.871	2.809	2.874	0.0665507	0.0384231
	356.7	2.962	2.922	2.918	2.934	0.0243311	0.0140475	3.105	2.954	3.011	3.02333	0.0762518	0.044024	2.909	2.955	3.088	2.984	0.092957	0.0536687	2.942	2.86	2.816	2.87267	0.0639479	0.0369203
	357.28	2.975	2.905	2.917	2.93233	0.0374344	0.0216128	3.107	2.946	3.016	3.023	0.0807279	0.0466083	2.925	2.959	3.091	2.99167	0.0876888	0.0506272	2.941	2.864	2.818	2.87433	0.0621477	0.035881
	357.86	2.974	2.91	2.906	2.93	0.0381576	0.0220303	3.12	2.948	3.017	3.02833	0.0865583	0.0499744	2.912	2.954	3.089	2.985	0.0924824	0.0533948	2.933	2.857	2.826	2.872	0.0550545	0.0317857
	358.44	2.97	2.911	2.927	2.936	0.0305123	0.0176163	3.111	2.951	3.013	3.025	0.0806722	0.0465761	2.92	2.956	3.086	2.98733	0.0873232	0.050416	2.935	2.858	2.791	2.86133	0.0720578	0.0416026
	359.02	2.971	2.906	2.916	2.931	0.035	0.0202073	3.121	2.964	2.999	3.028	0.0824197	0.047585	2.922	2.943	3.089	2.98467	0.0909634	0.0525177	2.924	2.863	2.813	2.86667	0.0555908	0.0320953
	359.6	2.972	2.908	2.915	2.93167	0.0351046	0.0202677	3.127	2.947	2.992	3.022	0.093675	0.0540833	2.93	2.947	3.098	2.99167	0.0924788	0.0533927	2.942	2.858	2.801	2.867	0.0709295	0.0409512
	360.18	2.966	2.913	2.927	2.93533	0.0274651	0.015857	3.111	2.947	3.011	3.023	0.0826559	0.0477214	2.922	2.943	3.077	2.98067	0.0840853	0.0485467	2.933	2.844	2.812	2.863	0.0626977	0.0361985
	360.76	2.982	2.9	2.919	2.93367	0.0429224	0.0247813	3.113	2.956	3.006	3.025	0.080206	0.0463069	2.931	2.953	3.09	2.99133	0.086153	0.0497404	2.935	2.874	2.804	2.871	0.0655515	0.0378462
	361.34	2.977	2.918	2.908	2.93433	0.0372872	0.0215278	3.11	2.947	2.998	3.01833	0.0833807	0.0481398	2.916	2.974	3.077	2.989	0.0815414	0.0470779	2.942	2.849	2.81	2.867	0.0678159	0.0391535
	361.92	2.978	2.914	2.932	2.94133	0.0330051	0.0190555	3.124	2.954	3.01	3.02933	0.0866333	0.0500178	2.92	2.971	3.099	2.99667	0.0922189	0.0532426	2.93	2.854	2.811	2.865	0.0602578	0.0347898
	362.5	2.978	2.913	2.921	2.93733	0.0354448	0.0204641	3.107	2.951	2.999	3.019	0.0798999	0.0461303	2.914	2.963	3.079	2.98533	0.0847368	0.0489228	2.928	2.852	2.809	2.863	0.0602578	0.0347898
	363.08	2.985	2.91	2.922	2.939	0.0402865	0.0232594	3.121	2.947	2.998	3.022	0.0894483	0.051643	2.907	2.971	3.083	2.987	0.0890842	0.0514328	2.933	2.855	2.801	2.863	0.0663626	0.0383145
	363.66	2.976	2.893	2.916	2.92833	0.0428525	0.0247409	3.11	2.949	3.007	3.022	0.0815414	0.0470779	2.924	2.964	3.088	2.992	0.0855102	0.0493694	2.91	2.835	2.806	2.85033	0.0536687	0.0309857
	364.24	2.962	2.906	2.908	2.92533	0.03177	0.0183424	3.115	2.947	2.99	3.01733	0.0872716	0.0503863	2.919	2.968	3.083	2.99	0.0841843	0.0486038	2.919	2.852	2.789	2.85333	0.0650103	0.0375337
	364.82	2.98	2.893	2.935	2.936	0.0435086	0.0251197	3.123	2.944	3.008	3.025	0.0907028	0.0523673	2.917	2.948	3.07	2.97833	0.0808847	0.0466988	2.924	2.853	2.798	2.85833	0.0631691	0.0364707
	365.4	2.973	2.917	2.929	2.93967	0.0294845	0.0170229	3.118	2.957	2.993	3.02267	0.0845005	0.0487864	2.917	2.964	3.08	2.987	0.0838987	0.048439	2.919	2.848	2.8	2.85567	0.0598693	0.0345656
	365.98	2.974	2.915	2.923	2.93733	0.0320052	0.0184782	3.112	2.934	3.003	3.01633	0.0897459	0.0518148	2.897	2.942	3.091	2.97667	0.10154	0.058624	2.921	2.861	2.792	2.858	0.0645523	0.0372693
	366.56	2.97	2.906	2.911	2.929	0.0355949	0.0205508	3.107	2.951	3.003	3.02033	0.0794313	0.0458597	2.919	2.968	3.081	2.98933	0.0830803	0.0479664	2.925	2.842	2.789	2.852	0.0685493	0.0395769
	367.14	2.973	2.928	2.917	2.93933	0.0296704	0.0171302	3.112	2.954	3.015	3.027	0.0796806	0.0460036	2.907	2.954	3.084	2.98167	0.0916861	0.052935	2.91	2.832	2.803	2.84833	0.0553384	0.0319496
	367.72	2.964	2.91	2.917	2.93033	0.0293655	0.0169542	3.113	2.945	3.008	3.022	0.0848705	0.049	2.928	2.957	3.085	2.99	0.0835404	0.0482321	2.927	2.845	2.806	2.85933	0.0617603	0.0356573
	368.3	2.972	2.956	2.92	2.94933	0.0266333	0.0153768	3.119	2.938	3.014	3.02367	0.0908864	0.0524733	2.907	2.953	3.067	2.97567	0.0823731	0.0475582	2.914	2.841	2.796	2.85033	0.0595511	0.0343818
	368.88	2.978	2.906	2.923	2.93567	0.0376342	0.0217281	3.108	2.939	3.009	3.01867	0.0849137	0.0490249	2.912	2.949	3.089	2.98333	0.0933613	0.0539022	2.921	2.829	2.764	2.838	0.078886	0.0455448
	369.46	2.987	2.908	2.923	2.93933	0.0419563	0.0242235	3.117	2.953	3.003	3.02433	0.0840555	0.0485295	2.909	2.93	3.074	2.971	0.0898165	0.0518556	2.91	2.851	2.795	2.852	0.0575065	0.0332014
	370.04	2.976	2.903	2.909	2.92933	0.0405257	0.0233975	3.112	2.957	3.009	3.026	0.078886	0.0455448	2.908	2.95	3.085	2.981	0.0924824	0.0533948	2.901	2.836	2.78	2.839	0.0605558	0.0349619
	370.62	2.969	2.902	2.918	2.92967	0.0349905	0.0202018	3.11	2.949	2.999	3.01933	0.0824035	0.0475757	2.917	2.973	3.074	2.988	0.0795676	0.0459384	2.909	2.827	2.78	2.83867	0.0652865	0.0376932
	371.2	2.974	2.91	2.916	2.93333	0.0353459	0.020407	3.116	2.954	3.023	3.031	0.0812958	0.0469361	2.893	2.937	3.074	2.968	0.0943981	0.0545008	2.904	2.826	2.79	2.84	0.0582752	0.0336452
	371.78	2.987	2.912	2.917	2.93867	0.0419325	0.0242097	3.122	2.953	3.019	3.03133	0.0851724	0.0491743	2.91	2.963	3.083	2.98533	0.088636	0.051174	2.911	2.827	2.793	2.84367	0.0607399	0.0350682
	372.36	2.974	2.896	2.93	2.93333	0.0391067	0.0225783	3.11	2.955	3.004	3.023	0.0792275	0.045742	2.908	2.955	3.08	2.981	0.0888988	0.0513258	2.905	2.827	2.778	2.83667	0.0640495	0.036979
	372.94	2.973	2.892	2.918	2.92767	0.0413562	0.023877	3.113	2.945	2.997	3.01833	0.0860078	0.0496566	2.907	2.942	3.092	2.98033	0.0982768	0.0567401	2.901	2.824	2.79	2.83833	0.0568712	0.0328346
	373.52	2.984	2.906	2.906	2.932	0.0450333	0.026	3.103	2.954	3.003	3.02	0.0759408	0.0438444	2.931	2.957	3.089	2.99233	0.0847191	0.0489126	2.898	2.834	2.774	2.83533	0.0620108	0.0358019
	374.1	2.982	2.887	2.908	2.92567	0.0499032	0.0288116	3.117	2.944	3.011	3.024	0.0872296	0.050362	2.923	2.957	3.07	2.98333	0.0769567	0.044431	2.891	2.818	2.77	2.82633	0.0609289	0.0351773
	374.68	2.983	2.901	2.922	2.93533	0.042595	0.0245922	3.117	2.941	3.008	3.022	0.0888313	0.0512868	2.91	2.928	3.081	2.973	0.0939628	0.0542494	2.913	2.82	2.773	2.83533	0.0712484	0.0411353
	375.26	2.976	2.901	2.92	2.93233	0.0389915	0.0225117	3.107	2.949	3.01	3.022	0.0796806	0.0460036	2.913	2.938	3.076	2.97567	0.0877857	0.0506831	2.9	2.819	2.766	2.82833	0.0674858	0.0389629
	375.84	2.976	2.911	2.912	2.933	0.0372424	0.0215019	3.117	2.953	3.005	3.025	0.0838093	0.0483873	2.927	2.953	3.071	2.98367	0.076742	0.044307	2.885	2.817	2.779	2.827	0.0537029	0.0310054
	376.42	2.981	2.891	2.92	2.93067	0.0459384	0.0265225	3.114	2.956	3.005	3.025	0.0808764	0.046694	2.914	2.952	3.084	2.98333	0.0892263	0.0515148	2.901	2.808	2.766	2.825	0.0690869	0.0398873
	377	2.985	2.906	2.925	2.93867	0.0412351	0.0238071	3.106	2.941	2.997	3.01467	0.0839067	0.0484436	2.906	2.94	3.089	2.97833	0.0973362	0.0561971	2.915	2.822	2.776	2.83767	0.070812	0.0408833
	377.58	2.977	2.907	2.938	2.94067	0.0350761	0.0202512	3.12	2.943	3.006	3.023	0.0897162	0.0517977	2.908	2.955	3.063	2.97533	0.0794754	0.0458851	2.909	2.805	2.759	2.82433	0.0768462	0.0443672
	378.16	2.991	2.903	2.906	2.93333	0.0499633	0.0288463	3.113	2.951	2.996	3.02	0.0836242	0.0482804	2.909	2.959	3.096	2.988	0.0968143	0.0558957	2.912	2.81	2.765	2.829	0.0753193	0.0434856
	378.74	2.961	2.915	2.92	2.932	0.0252389	0.0145717	3.118	2.933	2.999	3.01667	0.0937568	0.0541305	2.91	2.949	3.095	2.98467	0.0975209	0.0563037	2.9	2.814	2.77	2.828	0.0661211	0.038175
	379.32	2.972	2.915	2.93	2.939	0.0295466	0.0170587	3.109	2.948	3.002	3.01967	0.081941	0.0473087	2.925	2.971	3.073	2.98967	0.0757452	0.0437315	2.894	2.826	2.769	2.82967	0.0625806	0.0361309
	379.9	2.958	2.897	2.915	2.92333	0.0313422	0.0180954	3.117	2.939	3.002	3.01933	0.090257	0.0521099	2.902	2.953	3.074	2.97633	0.0883421	0.0510044	2.892	2.817	2.765	2.82467	0.0638462	0.0368616
	380.48	2.984	2.912	2.926	2.94067	0.038175	0.0220404	3.101	2.928	2.983	3.004	0.0883912	0.0510327	2.901	2.942	3.076	2.973	0.091526	0.0528425	2.877	2.815	2.772	2.82133	0.0527857	0.0304759
	381.06	2.982	2.902	2.922	2.93533	0.0416333	0.024037	3.123	2.953	2.998	3.02467	0.0880814	0.0508538	2.913	2.942	3.075	2.97667	0.0863848	0.0498743	2.897	2.823	2.766	2.82867	0.0656836	0.0379224
	381.64	2.967	2.908	2.929	2.93467	0.0299054	0.0172659	3.122	2.953	3.001	3.02533	0.0870881	0.0502803	2.908	2.951	3.071	2.97667	0.0844768	0.0487727	2.887	2.799	2.774	2.82	0.0593549	0.0342685
	382.22	2.974	2.908	2.92	2.934	0.0351568	0.0202978	3.11	2.947	2.996	3.01767	0.0836321	0.048285	2.893	2.927	3.081	2.967	0.10018	0.0578389	2.891	2.809	2.776	2.82533	0.0592143	0.0341874
	382.8	2.975	2.954	2.928	2.95233	0.0235443	0.0135933	3.125	2.941	2.986	3.01733	0.0959184	0.0553785	2.918	2.956	3.072	2.982	0.0802247	0.0463177	2.879	2.815	2.776	2.82333	0.0520032	0.0300241
	383.38	2.97	2.913	2.922	2.935	0.0306431	0.0176918	3.124	2.946	3.01	3.02667	0.0901628	0.0520555	2.903	2.932	3.062	2.96567	0.0846778	0.0488888	2.888	2.8	2.759	2.81567	0.0659116	0.0380541
	383.96	2.969	2.918	2.919	2.93533	0.0291605	0.0168358	3.107	2.951	2.994	3.01733	0.080575	0.04652	2.909	2.932	3.073	2.97133	0.0887938	0.0512651	2.9	2.812	2.768	2.82667	0.0672111	0.0388044
	384.54	2.977	2.915	2.909	2.93367	0.0376475	0.0217358	3.124	2.949	2.992	3.02167	0.0911939	0.0526508	2.902	2.954	3.072	2.976	0.0871091	0.0502925	2.892	2.804	2.769	2.82167	0.0633745	0.0365893
	385.12	2.975	2.898	2.916	2.92967	0.0402782	0.0232546	3.111	2.94	3.015	3.022	0.0857146	0.0494874	2.901	2.944	3.076	2.97367	0.0911939	0.0526508	2.873	2.787	2.754	2.80467	0.0614356	0.0354699
	385.7	2.961	2.908	2.918	2.929	0.0281603	0.0162583	3.112	2.94	2.997	3.01633	0.0876147	0.0505844	2.906	2.927	3.065	2.966	0.0863771	0.0498698	2.868	2.802	2.754	2.808	0.0572364	0.0330454
	386.28	2.971	2.909	2.902	2.92733	0.0379781	0.0219266	3.123	2.952	3.011	3.02867	0.0868581	0.0501476	2.91	2.949	3.071	2.97667	0.0839901	0.0484917	2.887	2.797	2.77	2.818	0.0612617	0.0353695
	386.86	2.984	2.903	2.922	2.93633	0.0423596	0.0244563	3.109	2.942	3.005	3.01867	0.0843347	0.0486906	2.905	2.947	3.073	2.975	0.08743	0.0504777	2.883	2.788	2.759	2.81	0.0648614	0.0374477
	387.44	2.968	2.9	2.927	2.93167	0.0342394	0.0197681	3.11	2.959	3.017	3.02867	0.076173	0.0439785	2.914	2.933	3.069	2.972	0.0845399	0.0488092	2.862	2.794	2.765	2.807	0.0497896	0.028746
	388.02	2.98	2.901	2.914	2.93167	0.0423596	0.0244563	3.115	2.957	3.01	3.02733	0.0804135	0.0464268	2.891	2.935	3.085	2.97033	0.101712	0.0587235	2.878	2.795	2.755	2.80933	0.0627402	0.0362231
	388.6	2.976	2.904	2.909	2.92967	0.0402036	0.0232116	3.126	2.934	3.016	3.02533	0.0963397	0.0556217	2.915	2.96	3.073	2.98267	0.0814023	0.0469976	2.877	2.801	2.756	2.81133	0.0611583	0.0353097
	389.18	2.969	2.905	2.913	2.929	0.0348712	0.0201329	3.117	2.938	3.007	3.02067	0.0902792	0.0521227	2.899	2.953	3.076	2.976	0.0907138	0.0523737	2.874	2.796	2.75	2.80667	0.0626844	0.0361909
	389.76	2.981	2.901	2.914	2.932	0.0429302	0.0247857	3.118	2.959	2.995	3.024	0.0833727	0.0481352	2.908	2.936	3.084	2.976	0.0945727	0.0546016	2.872	2.795	2.744	2.80367	0.0644386	0.0372036
	390.34	2.968	2.901	2.921	2.93	0.0343948	0.0198578	3.127	2.959	3.003	3.02967	0.0871168	0.0502969	2.901	2.939	3.081	2.97367	0.0948754	0.0547763	2.868	2.798	2.755	2.807	0.0570351	0.0329292
	390.92	2.976	2.907	2.918	2.93367	0.037072	0.0214035	3.117	2.944	2.995	3.01867	0.0888951	0.0513236	2.929	2.939	3.097	2.98833	0.0942408	0.05441	2.877	2.804	2.757	2.81267	0.0604676	0.034911
	391.5	2.974	2.9	2.906	2.92667	0.0411015	0.02373	3.107	2.934	3.005	3.01533	0.0869617	0.0502073	2.901	2.941	3.067	2.96967	0.0866333	0.0500178	2.876	2.785	2.771	2.81067	0.0570117	0.0329157
	392.08	2.983	2.903	2.916	2.934	0.0429302	0.0247857	3.118	2.932	3.001	3.017	0.0940266	0.0542863	2.912	2.923	3.068	2.96767	0.0870651	0.0502671	2.863	2.796	2.756	2.805	0.0540648	0.0312143
	392.66	2.977	2.909	2.909	2.93167	0.0392598	0.0226667	3.109	2.954	2.998	3.02033	0.079877	0.046117	2.908	2.947	3.075	2.97667	0.0873632	0.0504392	2.855	2.779	2.739	2.791	0.0589237	0.0340196
	393.24	2.964	2.905	2.917	2.92867	0.0311823	0.0180031	3.1	2.941	3.011	3.01733	0.079689	0.0460085	2.895	2.93	3.07	2.965	0.0926013	0.0534634	2.88	2.788	2.74	2.80267	0.071143	0.0410745
	393.82	2.976	2.906	2.929	2.937	0.0356791	0.0205994	3.124	2.961	3.001	3.02867	0.084949	0.0490453	2.9	2.936	3.066	2.96733	0.0873232	0.050416	2.877	2.8	2.737	2.80467	0.0701166	0.0404818
	394.4	2.972	2.914	2.918	2.93467	0.0323934	0.0187023	3.121	2.941	2.994	3.01867	0.0925005	0.0534052	2.892	2.927	3.068	2.96233	0.0931683	0.0537907	2.856	2.785	2.755	2.79867	0.0518684	0.0299462
	394.98	2.986	2.906	2.923	2.93833	0.0421466	0.0243333	3.099	2.948	3.005	3.01733	0.0762518	0.044024	2.893	2.926	3.079	2.966	0.0992421	0.0572975	2.861	2.798	2.745	2.80133	0.0580718	0.0335278
	395.56	2.977	2.895	2.929	2.93367	0.0411987	0.0237861	3.11	2.937	2.991	3.01267	0.0885118	0.0511023	2.916	2.946	3.074	2.97867	0.0839127	0.048447	2.859	2.776	2.739	2.79133	0.0614519	0.0354793
	396.14	2.97	2.918	2.928	2.93867	0.0275923	0.0159304	3.105	2.937	3	3.014	0.0848705	0.049	2.896	2.936	3.074	2.96867	0.0933881	0.0539176	2.864	2.78	2.752	2.79867	0.0582866	0.0336518
	396.72	2.985	2.911	2.928	2.94133	0.0387599	0.0223781	3.099	2.945	2.989	3.011	0.0793221	0.0457967	2.896	2.947	3.071	2.97133	0.0900019	0.0519626	2.858	2.787	2.744	2.79633	0.0575702	0.0332382
	397.3	2.978	2.963	2.91	2.95033	0.0357258	0.0206263	3.103	2.949	3.005	3.019	0.0779487	0.0450037	2.895	2.935	3.069	2.96633	0.0911336	0.052616	2.85	2.781	2.743	2.79133	0.0542433	0.0313174
	397.88	2.977	2.907	2.908	2.93067	0.040129	0.0231685	3.115	2.935	3.002	3.01733	0.0909744	0.0525241	2.894	2.945	3.064	2.96767	0.0872372	0.0503664	2.852	2.782	2.738	2.79067	0.057492	0.033193
	398.46	2.967	2.899	2.906	2.924	0.0374032	0.0215948	3.102	2.943	2.993	3.01267	0.081304	0.0469409	2.87	2.947	3.071	2.96267	0.101412	0.0585501	2.864	2.779	2.726	2.78967	0.0696156	0.0401926
	399.04	2.965	2.894	2.899	2.91933	0.0396274	0.0228789	3.12	2.937	2.996	3.01767	0.0934041	0.0539269	2.903	2.93	3.061	2.96467	0.0845123	0.0487932	2.855	2.775	2.746	2.792	0.0564535	0.0325935
	399.62	2.977	2.895	2.92	2.93067	0.0420278	0.0242647	3.11	2.939	3.011	3.02	0.0858545	0.0495681	2.902	2.932	3.084	2.97267	0.0975773	0.0563363	2.872	2.763	2.725	2.78667	0.0763042	0.0440543
	400.2	2.966	2.902	2.9	2.92267	0.0375411	0.0216744	3.125	2.936	2.996	3.019	0.0965764	0.0557584	2.887	2.913	3.072	2.95733	0.100152	0.0578225	2.856	2.77	2.745	2.79033	0.0582266	0.0336171
	400.78	2.973	2.905	2.908	2.92867	0.0384231	0.0221836	3.107	2.94	2.987	3.01133	0.0861181	0.0497203	2.913	2.931	3.066	2.97	0.0836242	0.0482804	2.846	2.782	2.741	2.78967	0.0529182	0.0305523
	401.36	2.978	2.906	2.924	2.936	0.03747	0.0216333	3.111	2.958	3.001	3.02333	0.0789071	0.045557	2.911	2.926	3.081	2.97267	0.0941187	0.0543395	2.859	2.772	2.74	2.79033	0.0615819	0.0355543
	401.94	2.969	2.884	2.909	2.92067	0.0436845	0.0252212	3.128	2.947	2.994	3.023	0.0939202	0.0542248	2.915	2.94	3.065	2.97333	0.0803638	0.046398	2.851	2.788	2.734	2.791	0.0585577	0.0338083
	402.52	2.952	2.901	2.915	2.92267	0.0263502	0.0152133	3.114	2.951	2.998	3.021	0.0838987	0.048439	2.912	2.956	3.06	2.976	0.076	0.0438786	2.85	2.778	2.724	2.784	0.0632139	0.0364966
	403.1	2.974	2.903	2.922	2.933	0.036756	0.0212211	3.109	2.953	3.005	3.02233	0.0794313	0.0458597	2.896	2.943	3.061	2.96667	0.0850078	0.0490793	2.848	2.769	2.726	2.781	0.0618789	0.0357258
	403.68	2.966	2.899	2.927	2.93067	0.0336502	0.0194279	3.106	2.938	2.996	3.01333	0.0853307	0.0492657	2.886	2.965	3.075	2.97533	0.0949228	0.0548037	2.845	2.762	2.728	2.77833	0.0601858	0.0347483
	404.26	2.976	2.897	2.889	2.92067	0.0480867	0.0277629	3.102	2.941	3.005	3.016	0.0810617	0.046801	2.898	2.928	3.071	2.96567	0.0924464	0.0533739	2.863	2.767	2.718	2.78267	0.0737586	0.0425846
	404.84	2.969	2.885	2.921	2.925	0.0421426	0.0243311	3.103	2.941	3.004	3.016	0.0816639	0.0471487	2.893	2.942	3.084	2.973	0.0992018	0.0572742	2.849	2.748	2.728	2.775	0.0648614	0.0374477
	405.42	2.967	2.899	2.901	2.92233	0.0386954	0.0223408	3.114	2.936	3.006	3.01867	0.0896735	0.051773	2.896	2.93	3.069	2.965	0.091657	0.0529182	2.838	2.761	2.73	2.77633	0.0556088	0.0321057
	406	2.968	2.908	2.906	2.92733	0.0352326	0.0203415	3.123	2.939	3.002	3.02133	0.0935111	0.0539887	2.902	2.915	3.062	2.95967	0.0888613	0.0513041	2.842	2.774	2.716	2.77733	0.0630661	0.0364112
	406.58	2.984	2.904	2.922	2.93667	0.0419682	0.0242304	3.116	2.942	2.989	3.01567	0.090013	0.051969	2.9	2.946	3.077	2.97433	0.0918386	0.0530231	2.839	2.753	2.733	2.775	0.0563205	0.0325167
	407.16	2.968	2.896	2.9	2.92133	0.040464	0.0233619	3.107	2.952	3.005	3.02133	0.0787803	0.0454838	2.905	2.933	3.065	2.96767	0.0854478	0.0493333	2.84	2.759	2.717	2.772	0.062522	0.0360971
	407.74	2.969	2.897	2.92	2.92867	0.0367741	0.0212315	3.107	2.942	2.987	3.012	0.0852936	0.0492443	2.899	2.936	3.086	2.97367	0.0990269	0.0571732	2.85	2.765	2.727	2.78067	0.0629788	0.0363608
	408.32	2.976	2.905	2.931	2.93733	0.0359212	0.0207391	3.125	2.954	2.995	3.02467	0.0892767	0.0515439	2.902	2.943	3.057	2.96733	0.080314	0.0463693	2.841	2.753	2.706	2.76667	0.0685298	0.0395657
	408.9	2.974	2.915	2.914	2.93433	0.034356	0.0198354	3.118	2.935	2.995	3.016	0.0932899	0.0538609	2.899	2.929	3.056	2.96133	0.0833447	0.0481191	2.831	2.763	2.723	2.77233	0.0546016	0.0315242
	409.48	2.968	2.889	2.897	2.918	0.0434856	0.0251064	3.115	2.944	2.99	3.01633	0.0884892	0.0510892	2.893	2.914	3.073	2.96	0.0984226	0.0568243	2.836	2.768	2.722	2.77533	0.0573527	0.0331126
	410.06	2.977	2.897	2.911	2.92833	0.0427239	0.0246667	3.112	2.945	2.993	3.01667	0.0859787	0.0496398	2.892	2.933	3.066	2.96367	0.0909634	0.0525177	2.845	2.764	2.725	2.778	0.0612127	0.0353412
	410.64	2.963	2.897	2.914	2.92467	0.0342685	0.019785	3.108	2.934	2.999	3.01367	0.0879223	0.050762	2.907	2.925	3.072	2.968	0.0905152	0.052259	2.832	2.755	2.722	2.76967	0.0564476	0.03259
	411.22	2.959	2.914	2.902	2.925	0.03005	0.0173494	3.122	2.929	3.001	3.01733	0.0975312	0.0563097	2.894	2.919	3.055	2.956	0.0866429	0.0500233	2.831	2.763	2.714	2.76933	0.0587566	0.0339231
	411.8	2.972	2.967	2.91	2.94967	0.0344432	0.0198858	3.115	2.938	2.978	3.01033	0.0928242	0.0535921	2.887	2.942	3.072	2.967	0.095	0.0548483	2.833	2.752	2.714	2.76633	0.060781	0.0350919
	412.38	2.962	2.902	2.91	2.92467	0.0325781	0.018809	3.103	2.946	2.987	3.012	0.081431	0.0470142	2.886	2.94	3.068	2.96467	0.0934737	0.0539671	2.847	2.744	2.71	2.767	0.0713372	0.0411866
	412.96	2.975	2.899	2.92	2.93133	0.0392471	0.0226593	3.12	2.948	2.99	3.01933	0.0896735	0.051773	2.897	2.941	3.07	2.96933	0.0899129	0.0519112	2.84	2.757	2.717	2.77133	0.0627402	0.0362231
	413.54	2.969	2.903	2.919	2.93033	0.0344287	0.0198774	3.111	2.936	2.982	3.00967	0.0907212	0.0523779	2.898	2.948	3.076	2.974	0.0918041	0.0530031	2.815	2.738	2.718	2.757	0.0512152	0.0295691
	414.12	2.989	2.904	2.929	2.94067	0.0436845	0.0252212	3.109	2.938	2.99	3.01233	0.0876603	0.0506107	2.898	2.942	3.065	2.96833	0.0865583	0.0499744	2.828	2.772	2.714	2.77133	0.0570029	0.0329107
	414.7	2.962	2.903	2.91	2.925	0.0322335	0.01861	3.105	2.931	2.987	3.00767	0.0888219	0.0512814	2.896	2.923	3.05	2.95633	0.0822334	0.0474775	2.835	2.756	2.71	2.767	0.0632218	0.0365011
	415.28	2.952	2.902	2.913	2.92233	0.0262742	0.0151694	3.128	2.939	3.005	3.024	0.0959218	0.0553805	2.897	2.931	3.074	2.96733	0.0939273	0.0542289	2.827	2.74	2.709	2.75867	0.0611746	0.0353192
	415.86	2.967	2.893	2.915	2.925	0.038	0.0219393	3.116	2.941	3	3.019	0.0890337	0.0514036	2.902	2.915	3.067	2.96133	0.0917406	0.0529664	2.815	2.745	2.696	2.752	0.059808	0.0345302
	416.44	2.962	2.894	2.906	2.92067	0.0362951	0.020955	3.109	2.943	3.005	3.019	0.0838809	0.0484286	2.895	2.93	3.07	2.965	0.0926013	0.0534634	2.827	2.736	2.718	2.76033	0.0584323	0.0337359
	417.02	2.981	2.895	2.915	2.93033	0.0450037	0.0259829	3.122	2.93	2.996	3.016	0.09755	0.0563205	2.884	2.914	3.064	2.954	0.0964365	0.0556776	2.827	2.747	2.715	2.763	0.0576888	0.0333067
	417.6	2.958	2.9	2.912	2.92333	0.0306159	0.0176761	3.105	2.944	3.004	3.01767	0.0813654	0.0469764	2.898	2.935	3.054	2.96233	0.0815128	0.0470614	2.821	2.745	2.701	2.75567	0.0607069	0.0350492
	418.18	2.974	2.9	2.914	2.92933	0.0393107	0.0226961	3.099	2.943	3.003	3.015	0.0786893	0.0454313	2.902	2.92	3.049	2.957	0.080181	0.0462925	2.82	2.748	2.706	2.758	0.0576541	0.0332866
	418.76	2.966	2.906	2.919	2.93033	0.0315647	0.0182239	3.12	2.955	3.001	3.02533	0.0851489	0.0491607	2.89	2.934	3.06	2.96133	0.0882345	0.0509422	2.816	2.733	2.693	2.74733	0.0627402	0.0362231
	419.34	2.972	2.906	2.926	2.93467	0.0338428	0.0195391	3.11	2.939	2.98	3.00967	0.0892767	0.0515439	2.895	2.926	3.052	2.95767	0.0831525	0.0480081	2.821	2.729	2.71	2.75333	0.0593661	0.034275
	419.92	2.973	2.893	2.912	2.926	0.0417971	0.0241316	3.108	2.916	3.008	3.01067	0.0960278	0.0554417	2.908	2.938	3.059	2.96833	0.0799396	0.0461531	2.813	2.731	2.702	2.74867	0.0575702	0.0332382
	420.5	2.972	2.903	2.907	2.92733	0.0387341	0.0223632	3.119	2.934	2.977	3.01	0.0968143	0.0558957	2.899	2.936	3.048	2.961	0.0775822	0.0447921	2.825	2.736	2.694	2.75167	0.0668905	0.0386192
	421.08	2.976	2.9	2.918	2.93133	0.0397157	0.0229298	3.109	2.924	2.988	3.007	0.0939521	0.0542433	2.884	2.937	3.06	2.96033	0.0902903	0.0521291	2.807	2.733	2.703	2.74767	0.0535288	0.0309049
	421.66	2.975	2.897	2.898	2.92333	0.0447474	0.0258349	3.101	2.94	3.005	3.01533	0.0809959	0.046763	2.87	2.923	3.071	2.95467	0.104175	0.0601452	2.824	2.737	2.707	2.756	0.0607701	0.0350856
	422.24	2.963	2.896	2.921	2.92667	0.0338575	0.0195477	3.112	2.932	2.985	3.00967	0.0925005	0.0534052	2.888	2.943	3.058	2.963	0.0867468	0.0500833	2.805	2.755	2.701	2.75367	0.0520128	0.0300296
	422.82	2.971	2.904	2.921	2.932	0.0348281	0.020108	3.122	2.931	2.987	3.01333	0.0981852	0.0566873	2.906	2.931	3.073	2.97	0.0900722	0.0520032	2.826	2.739	2.709	2.758	0.0607701	0.0350856
	423.4	2.966	2.901	2.93	2.93233	0.0325628	0.0188001	3.13	2.946	2.993	3.023	0.0955981	0.0551936	2.892	2.923	3.06	2.95833	0.0893999	0.051615	2.814	2.735	2.699	2.74933	0.0588246	0.0339624
	423.98	2.973	2.882	2.916	2.92367	0.0459819	0.0265477	3.103	2.935	2.987	3.00833	0.0860078	0.0496566	2.889	2.936	3.064	2.963	0.0905704	0.0522909	2.807	2.739	2.699	2.74833	0.0546016	0.0315242
	424.56	2.966	2.89	2.924	2.92667	0.0380701	0.0219798	3.111	2.934	2.992	3.01233	0.0902349	0.0520971	2.896	2.929	3.054	2.95967	0.0833447	0.0481191	2.819	2.728	2.686	2.74433	0.0679877	0.0392527
	425.14	2.966	2.901	2.926	2.931	0.0327872	0.0189297	3.099	2.932	2.999	3.01	0.0840417	0.0485215	2.891	2.929	3.061	2.96033	0.0892263	0.0515148	2.804	2.732	2.702	2.746	0.0524214	0.0302655
	425.72	2.982	2.902	2.916	2.93333	0.0427239	0.0246667	3.11	2.938	2.993	3.01367	0.0878427	0.050716	2.899	2.912	3.051	2.954	0.0842556	0.048645	2.81	2.733	2.708	2.75033	0.0531633	0.0306938
	426.3	2.958	2.925	2.901	2.928	0.0286182	0.0165227	3.116	2.939	2.98	3.01167	0.0926517	0.0534925	2.893	2.913	3.048	2.95133	0.0843109	0.0486769	2.819	2.724	2.699	2.74733	0.0633114	0.0365529
	426.88	2.958	2.905	2.912	2.925	0.0287924	0.0166233	3.114	2.934	3.004	3.01733	0.0907377	0.0523874	2.892	2.922	3.063	2.959	0.0913072	0.0527162	2.805	2.709	2.687	2.73367	0.0627482	0.0362277
	427.46	2.975	2.898	2.915	2.92933	0.0404516	0.0233548	3.111	2.944	2.987	3.014	0.0867122	0.0500633	2.884	2.899	3.059	2.94733	0.0969966	0.056001	2.791	2.717	2.692	2.73333	0.0514814	0.0297228
	428.04	2.98	2.904	2.924	2.936	0.0393954	0.022745	3.105	2.929	2.988	3.00733	0.0895786	0.0517183	2.883	2.929	3.055	2.95567	0.0890468	0.0514112	2.803	2.73	2.69	2.741	0.0572975	0.0330807
	428.62	2.963	2.907	2.924	2.93133	0.0287112	0.0165764	3.11	2.935	2.995	3.01333	0.0889288	0.0513431	2.891	2.939	3.056	2.962	0.0848705	0.049	2.797	2.731	2.687	2.73833	0.0553655	0.0319653
	429.2	2.964	2.904	2.913	2.927	0.0323574	0.0186815	3.123	2.943	2.991	3.019	0.0932094	0.0538145	2.897	2.918	3.065	2.96	0.0915369	0.0528488	2.791	2.735	2.686	2.73733	0.0525389	0.0303333
	429.78	2.977	2.908	2.911	2.932	0.039	0.0225167	3.104	2.943	2.99	3.01233	0.0827909	0.0477993	2.89	2.944	3.058	2.964	0.0857671	0.0495177	2.807	2.727	2.684	2.73933	0.0624206	0.0360386
	430.36	2.961	2.91	2.914	2.92833	0.0283608	0.0163741	3.109	2.933	2.993	3.01167	0.0894725	0.051657	2.882	2.922	3.063	2.95567	0.0950807	0.0548948	2.793	2.73	2.677	2.73333	0.0580718	0.0335278
	430.94	2.976	2.915	2.903	2.93133	0.039145	0.0226004	3.111	2.938	2.991	3.01333	0.088636	0.051174	2.89	2.925	3.07	2.96167	0.0954376	0.0551009	2.784	2.724	2.677	2.72833	0.0536315	0.0309641
	431.52	2.969	2.905	2.927	2.93367	0.0325167	0.0187735	3.107	2.934	2.997	3.01267	0.0875576	0.0505514	2.897	2.929	3.061	2.96233	0.0869329	0.0501907	2.797	2.724	2.679	2.73333	0.0595511	0.0343818
	432.1	2.984	2.907	2.917	2.936	0.0418688	0.024173	3.126	2.955	2.996	3.02567	0.0892767	0.0515439	2.888	2.924	3.054	2.95533	0.0873232	0.050416	2.792	2.728	2.673	2.731	0.0595567	0.0343851
	432.68	2.966	2.908	2.912	2.92867	0.0323934	0.0187023	3.11	2.923	2.992	3.00833	0.0945639	0.0545965	2.886	2.919	3.052	2.95233	0.0878768	0.0507357	2.79	2.719	2.673	2.72733	0.0589435	0.034031
	433.26	2.978	2.901	2.906	2.92833	0.0430852	0.0248752	3.109	2.931	2.998	3.01267	0.0899018	0.0519048	2.889	2.928	3.061	2.95933	0.0901795	0.0520651	2.79	2.719	2.659	2.72267	0.0655769	0.0378609
	433.84	2.966	2.886	2.925	2.92567	0.0400042	0.0230964	3.122	2.949	2.988	3.01967	0.0907432	0.0523906	2.904	2.922	3.059	2.96167	0.0847722	0.0489433	2.795	2.711	2.687	2.731	0.0567098	0.0327414
	434.42	2.962	2.891	2.9	2.91767	0.0386566	0.0223184	3.109	2.945	2.996	3.01667	0.0839305	0.0484573	2.877	2.919	3.059	2.95167	0.095296	0.0550192	2.806	2.707	2.687	2.73333	0.0637207	0.0367892
	435	2.983	2.908	2.913	2.93467	0.0419325	0.0242097	3.115	2.937	3.007	3.01967	0.0896735	0.051773	2.898	2.91	3.063	2.957	0.0919946	0.0531131	2.782	2.716	2.666	2.72133	0.0581836	0.0335923
	435.58	2.983	2.91	2.907	2.93333	0.0430387	0.0248484	3.119	2.941	2.997	3.019	0.0910165	0.0525484	2.893	2.912	3.063	2.956	0.0931504	0.0537804	2.793	2.734	2.682	2.73633	0.0555368	0.0320642
	436.16	2.976	2.881	2.896	2.91767	0.0510718	0.0294863	3.116	2.936	2.991	3.01433	0.0922406	0.0532552	2.89	2.92	3.07	2.96	0.0964365	0.0556776	2.788	2.702	2.675	2.72167	0.0590113	0.0340702
	436.74	2.974	2.903	2.912	2.92967	0.0386566	0.0223184	3.117	2.936	2.997	3.01667	0.0920887	0.0531675	2.887	2.923	3.076	2.962	0.100354	0.0579396	2.785	2.71	2.682	2.72567	0.0532572	0.0307481
	437.32	2.969	2.908	2.903	2.92667	0.0367469	0.0212158	3.101	2.934	2.998	3.011	0.0842556	0.048645	2.897	2.949	3.05	2.96533	0.0777967	0.044916	2.787	2.705	2.665	2.719	0.0621932	0.0359073
	437.9	2.969	2.906	2.929	2.93467	0.03188	0.0184059	3.104	2.921	2.989	3.00467	0.0925005	0.0534052	2.888	2.92	3.067	2.95833	0.0954585	0.055113	2.793	2.709	2.681	2.72767	0.0582866	0.0336518
	438.48	2.973	2.893	2.904	2.92333	0.0433628	0.0250355	3.112	2.937	3.01	3.01967	0.0878996	0.0507488	2.885	2.945	3.064	2.96467	0.0911062	0.0526002	2.796	2.719	2.682	2.73233	0.0581578	0.0335774
	439.06	2.972	2.902	2.901	2.925	0.0407063	0.0235018	3.101	2.923	2.986	3.00333	0.090257	0.0521099	2.887	2.905	3.059	2.95033	0.0945375	0.0545812	2.783	2.703	2.68	2.722	0.0540648	0.0312143
	439.64	2.962	2.916	2.918	2.932	0.026	0.0150111	3.103	2.944	2.993	3.01333	0.0814269	0.0470118	2.89	2.918	3.073	2.96033	0.0985715	0.0569103	2.788	2.714	2.667	2.723	0.061	0.0352184
	440.22	2.971	2.907	2.911	2.92967	0.0358515	0.0206989	3.125	2.942	2.996	3.021	0.0940266	0.0542863	2.874	2.931	3.066	2.957	0.0986053	0.0569298	2.801	2.718	2.668	2.729	0.0671789	0.0387857
	440.8	2.957	2.956	2.903	2.93867	0.0308923	0.0178357	3.121	2.935	2.99	3.01533	0.0955528	0.0551674	2.889	2.932	3.062	2.961	0.0900722	0.0520032	2.766	2.703	2.663	2.71067	0.0519262	0.0299796
	441.38	2.963	2.89	2.903	2.91867	0.0389401	0.0224821	3.127	2.941	2.994	3.02067	0.0958245	0.0553243	2.873	2.916	3.049	2.946	0.0917551	0.0529748	2.783	2.702	2.666	2.717	0.059925	0.0345977
	441.96	2.968	2.89	2.903	2.92033	0.0417892	0.024127	3.109	2.941	2.988	3.01267	0.0866737	0.0500411	2.889	2.915	3.055	2.953	0.0892861	0.0515493	2.79	2.718	2.677	2.72833	0.0572043	0.0330269
	442.54	2.979	2.882	2.91	2.92367	0.0499233	0.0288232	3.098	2.936	2.998	3.01067	0.0817394	0.0471923	2.89	2.903	3.061	2.95133	0.0951963	0.0549616	2.786	2.703	2.679	2.72267	0.0561456	0.0324157
	443.12	2.968	2.891	2.897	2.91867	0.0428291	0.0247274	3.124	2.93	2.998	3.01733	0.0984344	0.0568311	2.885	2.936	3.045	2.95533	0.0817333	0.0471887	2.775	2.697	2.645	2.70567	0.0654319	0.0377771
	443.7	2.971	2.891	2.915	2.92567	0.0410528	0.0237019	3.121	2.944	3.002	3.02233	0.0902349	0.0520971	2.889	2.913	3.051	2.951	0.08743	0.0504777	2.783	2.696	2.651	2.71	0.0671044	0.0387427
	444.28	2.961	2.9	2.904	2.92167	0.0341223	0.0197005	3.096	2.94	2.987	3.00767	0.0800271	0.0462037	2.887	2.916	3.052	2.95167	0.0880928	0.0508604	2.767	2.682	2.666	2.705	0.0542863	0.0313422
	444.86	2.962	2.897	2.917	2.92533	0.0332916	0.0192209	3.126	2.945	3	3.02367	0.0927919	0.0535734	2.868	2.91	3.072	2.95	0.107722	0.0621932	2.773	2.693	2.676	2.714	0.0517977	0.0299054
	445.44	2.972	2.904	2.899	2.925	0.0407799	0.0235443	3.111	2.938	2.991	3.01333	0.088636	0.051174	2.88	2.917	3.059	2.952	0.0944934	0.0545558	2.773	2.687	2.656	2.70533	0.0606163	0.0349968
	446.02	2.969	2.894	2.912	2.925	0.0391535	0.0226053	3.12	2.936	3.002	3.01933	0.0932166	0.0538186	2.883	2.937	3.065	2.96167	0.0934737	0.0539671	2.776	2.692	2.663	2.71033	0.0586884	0.0338838
	446.6	2.958	2.908	2.912	2.926	0.0277849	0.0160416	3.11	2.948	3.005	3.021	0.0821766	0.0474447	2.891	2.901	3.055	2.949	0.0919348	0.0530786	2.774	2.689	2.663	2.70867	0.0580546	0.0335178
	447.18	2.982	2.905	2.918	2.935	0.0412189	0.0237978	3.123	2.935	2.999	3.019	0.0955824	0.0551845	2.892	2.908	3.041	2.947	0.0817985	0.0472264	2.767	2.694	2.658	2.70633	0.0555368	0.0320642
	447.76	2.968	2.901	2.911	2.92667	0.0361432	0.0208673	3.111	2.939	2.991	3.01367	0.0882119	0.0509291	2.886	2.935	3.066	2.96233	0.0930609	0.0537287	2.761	2.699	2.658	2.706	0.0518556	0.0299388
	448.34	2.973	2.905	2.912	2.93	0.0374032	0.0215948	3.091	2.929	2.994	3.00467	0.081525	0.0470685	2.89	2.932	3.059	2.96033	0.0879905	0.0508014	2.763	2.691	2.657	2.70367	0.0541233	0.0312481
	448.92	2.969	2.897	2.912	2.926	0.0379868	0.0219317	3.117	2.934	2.972	3.00767	0.0965729	0.0557564	2.89	2.926	3.062	2.95933	0.0907157	0.0523747	2.771	2.69	2.661	2.70733	0.0570117	0.0329157
	449.5	2.973	2.905	2.897	2.925	0.0417612	0.0241109	3.104	2.929	2.992	3.00833	0.088636	0.051174	2.875	2.927	3.047	2.94967	0.0882119	0.0509291	2.778	2.675	2.644	2.699	0.0701498	0.040501
	450.08	2.959	2.898	2.921	2.926	0.0308058	0.0177858	3.124	2.925	2.988	3.01233	0.101707	0.0587206	2.87	2.902	3.047	2.93967	0.0943204	0.0544559	2.777	2.675	2.659	2.70367	0.0640104	0.0369564
	450.66	2.973	2.889	2.904	2.922	0.0447996	0.025865	3.121	2.936	2.994	3.017	0.0946203	0.0546291	2.859	2.914	3.065	2.946	0.106663	0.0615819	2.768	2.685	2.666	2.70633	0.0542433	0.0313174
	451.24	2.965	2.899	2.899	2.921	0.0381051	0.022	3.12	2.928	2.994	3.014	0.09755	0.0563205	2.89	2.903	3.06	2.951	0.0946203	0.0546291	2.773	2.692	2.649	2.70467	0.062963	0.0363517
	451.82	2.974	2.902	2.921	2.93233	0.037314	0.0215432	3.125	2.923	2.994	3.014	0.102474	0.0591636	2.883	2.921	3.058	2.954	0.0920489	0.0531445	2.765	2.693	2.661	2.70633	0.0532666	0.0307535
	452.4	2.971	2.905	2.919	2.93167	0.0347755	0.0200776	3.113	2.936	3	3.01633	0.0896233	0.051744	2.886	2.904	3.037	2.94233	0.0824763	0.0476177	2.761	2.68	2.65	2.697	0.0574195	0.0331512
	452.98	2.97	2.89	2.912	2.924	0.041328	0.0238607	3.118	2.933	2.987	3.01267	0.0951332	0.0549252	2.877	2.91	3.066	2.951	0.10095	0.0582838	2.77	2.68	2.646	2.69867	0.0640729	0.0369925
	453.56	2.967	2.911	2.909	2.929	0.0329242	0.0190088	3.101	2.946	2.989	3.012	0.0800187	0.0461988	2.883	2.922	3.065	2.95667	0.0958245	0.0553243	2.765	2.691	2.652	2.70267	0.0573963	0.0331378
	454.14	2.97	2.905	2.923	2.93267	0.0335609	0.0193764	3.117	2.936	2.998	3.017	0.0919837	0.0531068	2.884	2.904	3.061	2.94967	0.0969347	0.0559653	2.764	2.684	2.645	2.69767	0.0606658	0.0350254
	454.72	2.979	2.901	2.9	2.92667	0.0453248	0.0261683	3.106	2.927	2.995	3.00933	0.0903567	0.0521675	2.9	2.942	3.062	2.968	0.0840714	0.0485386	2.767	2.679	2.648	2.698	0.0617333	0.0356417
	455.3	2.979	2.968	2.901	2.94933	0.0422177	0.0243744	3.11	2.94	2.993	3.01433	0.0869847	0.0502206	2.886	2.924	3.052	2.954	0.0869713	0.0502129	2.783	2.687	2.649	2.70633	0.0690604	0.039872
	455.88	2.971	2.922	2.911	2.93467	0.0319427	0.0184421	3.12	2.918	2.988	3.00867	0.102574	0.0592209	2.881	2.92	3.044	2.94833	0.0851136	0.0491404	2.751	2.68	2.652	2.69433	0.0510327	0.0294637
	456.46	2.962	2.888	2.906	2.91867	0.0385919	0.022281	3.111	2.944	2.984	3.013	0.0871952	0.0503422	2.881	2.921	3.051	2.951	0.0888819	0.051316	2.758	2.691	2.629	2.69267	0.0645161	0.0372484
	457.04	2.973	2.899	2.913	2.92833	0.0393107	0.0226961	3.1	2.943	2.983	3.00867	0.0815864	0.0471039	2.912	2.921	3.059	2.964	0.0823954	0.047571	2.76	2.688	2.636	2.69467	0.0622682	0.0359506
	457.62	2.965	2.908	2.92	2.931	0.03005	0.0173494	3.111	2.941	2.983	3.01167	0.0885513	0.0511251	2.873	2.918	3.044	2.945	0.0886397	0.0511762	2.759	2.676	2.649	2.69467	0.0573265	0.0330975
	458.2	2.967	2.896	2.901	2.92133	0.0396274	0.0228789	3.109	2.939	2.978	3.00867	0.0890524	0.0514144	2.881	2.898	3.034	2.93767	0.083859	0.048416	2.761	2.687	2.645	2.69767	0.058731	0.0339084
	458.78	2.974	2.907	2.91	2.93033	0.0378462	0.0218505	3.11	2.932	2.981	3.00767	0.0919474	0.0530859	2.893	2.917	3.062	2.95733	0.0914349	0.0527899	2.752	2.678	2.644	2.69133	0.0552208	0.0318817
	459.36	2.963	2.897	2.899	2.91967	0.0375411	0.0216744	3.109	2.942	3.008	3.01967	0.0841091	0.0485604	2.871	2.897	3.064	2.944	0.104733	0.0604676	2.743	2.667	2.643	2.68433	0.0522047	0.0301404
	459.94	2.969	2.904	2.905	2.926	0.0372424	0.0215019	3.106	2.936	2.993	3.01167	0.0865236	0.0499544	2.889	2.904	3.056	2.94967	0.0923923	0.0533427	2.744	2.675	2.639	2.686	0.0533573	0.0308058
	460.52	2.97	2.891	2.901	2.92067	0.0430155	0.024835	3.099	2.922	2.975	2.99867	0.0908424	0.0524479	2.893	2.92	3.055	2.956	0.0867929	0.0501099	2.757	2.667	2.622	2.682	0.0687386	0.0396863
	461.1	2.983	2.889	2.916	2.92933	0.0483977	0.0279424	3.116	2.922	2.992	3.01	0.0982446	0.0567215	2.881	2.912	3.041	2.94467	0.0848548	0.0489909	2.741	2.66	2.634	2.67833	0.0558062	0.0322197
	461.68	2.964	2.899	2.905	2.92267	0.0359212	0.0207391	3.119	2.937	2.989	3.015	0.0937443	0.0541233	2.87	2.904	3.045	2.93967	0.0927919	0.0535734	2.755	2.671	2.636	2.68733	0.0611583	0.0353097
	462.26	2.987	2.895	2.896	2.926	0.0528299	0.0305014	3.113	2.949	3	3.02067	0.0839305	0.0484573	2.884	2.903	3.058	2.94833	0.0954481	0.055107	2.75	2.666	2.634	2.68333	0.059911	0.0345897
	462.84	2.961	2.903	2.903	2.92233	0.0334863	0.0193333	3.111	2.94	2.992	3.01433	0.0876603	0.0506107	2.875	2.909	3.045	2.943	0.0899555	0.0519359	2.735	2.673	2.625	2.67767	0.0551483	0.0318399
	463.42	2.987	2.899	2.904	2.93	0.0494267	0.0285365	3.109	2.933	3.01	3.01733	0.0882289	0.050939	2.886	2.91	3.047	2.94767	0.0868581	0.0501476	2.734	2.651	2.642	2.67567	0.0507182	0.0292822
	464	2.951	2.894	2.902	2.91567	0.0308599	0.017817	3.119	2.929	3.005	3.01767	0.0956312	0.0552127	2.885	2.922	3.03	2.94567	0.0753414	0.0434984	2.748	2.674	2.626	2.68267	0.06146	0.035484
	464.58	2.958	2.905	2.909	2.924	0.0295127	0.0170392	3.106	2.943	2.991	3.01333	0.0837636	0.0483609	2.877	2.925	3.049	2.95033	0.0887543	0.0512423	2.739	2.665	2.627	2.677	0.0569561	0.0328836
	465.16	2.965	2.894	2.901	2.92	0.039128	0.0225906	3.119	2.929	2.992	3.01333	0.0967798	0.0558759	2.877	2.928	3.047	2.95067	0.0872372	0.0503664	2.747	2.661	2.618	2.67533	0.0656836	0.0379224
	465.74	2.96	2.911	2.921	2.93067	0.0258908	0.0149481	3.112	2.937	3.003	3.01733	0.0883761	0.051024	2.88	2.909	3.041	2.94333	0.0858157	0.0495457	2.745	2.667	2.622	2.678	0.0622334	0.0359305
	466.32	2.973	2.904	2.912	2.92967	0.0377403	0.0217894	3.101	2.922	2.999	3.00733	0.0897905	0.0518406	2.891	2.911	3.037	2.94633	0.0791539	0.0456995	2.754	2.679	2.634	2.689	0.0606218	0.035
	466.9	2.968	2.906	2.909	2.92767	0.0349619	0.0201853	3.112	2.915	3	3.009	0.0988079	0.0570468	2.875	2.905	3.055	2.945	0.0964365	0.0556776	2.755	2.67	2.633	2.686	0.062554	0.0361156
	467.48	2.973	2.888	2.919	2.92667	0.0430155	0.024835	3.108	2.927	2.988	3.00767	0.0920887	0.0531675	2.882	2.911	3.042	2.945	0.0852467	0.0492172	2.753	2.673	2.64	2.68867	0.0581062	0.0335476
